# Supplementary material for: IRE1α regulates macrophage polarization, PD-L1 expression, and tumor survival
Source: PLoS Biol. 2020 Jun 10;18(6):e3000687. doi: 10.1371/journal.pbio.3000687 (PMC7307794; doi:10.1371/journal.pbio.3000687)
Supplement: S1 Data — (XLSX) [file pbio.3000687.s011.xlsx]

## Sheet: Fig 1
	Fig 1A	Spleen	BM proximal	BM distal	Tumor
		6.07	4.38	4.47	10.2
		6	4.41	4.45	10.5
		5.8	4.22	4.25	10.8
		5.82	4.23	4.27	10.5
					11.4
					10.4
	Fig 1B		Bone Marrow	Tumor			Bone Marrow	Tumor			Bone Marrow	Tumor
		Grp78	1	5.09867		Xbp1s	0.924344	4.54201		Chop	1	6.18623
			1.14162	5.8657			1	4.1049			1.10068	5.36627
				9.29639				7.61264				7.17932
				9.31517				8.62367				7.92508
				2.45906				2.19686				5.87405
				2.83331				2.23365				6.20416
				4.03126				2.57219				28.6024
				4.49589				3.11162				6.28026
	Fig 1C		Bone Marrow	Tumor			Bone Marrow	Tumor
		Il23p19	2.56755	53.8896		Arg1	1.20574	557.743
			1	57.1659			1	606.052
				66.0176				799.088
				74.8842				1075.33
				57.4934				2345
				36.6081				3222.69
				19.6197				1758.8
				17.9365				1848.51
	Fig 1D		Spleen	Bone Marrow	Tumor			Spleen	Bone Marrow	Tumor			Spleen	Bone Marrow	Tumor
		Grp78	1.238	1.278	3.063		Xbp1s	1	2.047	76.618		Chop	1	1.185	1.708
			1	1.056	2.712			1.379	3.24	26.291			1.005	1.031	0.909
			1.043	1.643	3.825			0.763	2.353	32.951			0.594	1.376	1.277
			1.289	1.478	3.011			0.482	4.233	63.682			0.796	1.049	1.041
			1.319	1.862	3.402			0.806	6.167	35.812			0.967	1.653	1.035
	Fig 1E		Spleen	Bone Marrow	Tumor			Spleen	Bone Marrow	Tumor
		Il23p19	1	8.866	1091		Arg1	1	0.223	6317
			8.5151	21.1201	1001			0.333	2.799	8558
			11.877	14.331	9046			0.143	0.998	5884
			12.621	10.971	2009			0.655	0.852	25650
			6.076	4.478	1514			0.284	2.416	11720

## Sheet: Fig 2
	Fig 2A		Untreated	Untreated + 4u8C	TERS CM	TERS CM + 4u8C			Untreated	Untreated + 4u8C	TERS CM	TERS CM + 4u8C
		Grp78	1	0.522	8.492	1.936		Chop	1	0.415	38.72	4.118
			1	0.557	6.314	2.238			1	0.445	12.643	5.408
			1	0.335	10.977	9.791			1	0.331	12.379	19.005
			1	0.453	21.852	11.188			1	1.615	21.272	18.243
			1	0.818	32.85	16.354			1	1.099	6.622	4.641
			1	0.727	46.714	30.119			1	0.841	6.394	8.078
			1	1.273	47.393	12.527			1	1.473	5.291	2.912
			1	0.817	9.692	4.83			1	1.696	5.033	3.75
			1	0.603	9.896	6.269			1	1.109	3.452	3.46
			1	0.715					1	1.128
	Fig 2B		Untreated	Untreated + 4u8C	TERS CM	TERS CM + 4u8C			Untreated	Untreated + 4u8C	TERS CM	TERS CM + 4u8C
		IL-6	1	1.1	2687.41	153.38		IL-23p19	1	1.1	1100.35	57.68
			1	1.35	1665.8	168.55			1	9.95	2420.18	1.06
			1	0.89	5237.31	2918.41			1	1.05	22.199	104.194
			1	1.334	14506.4	2420.19			1	1.513	153.38	42.992
			1	0.714	764.195	248.019			1	0.421	659.25	133.21
			1	0.67	917.889	390.851			1	0.2	2918.4	258.711
			1	0.587	41.218	9.268			1	0.671	102.583	3.096
			1	0.546	991.897	190.266			1	0.626	168.55	12.089
			1	0.566	37.616	10.07			1	2.139
			1	0.305					1	0.278
	Fig 2C		Untreated	Untreated + 4u8C	TERS CM	TERS CM + 4u8C
		Arg1	1	0.42	11.322	0.41
			1	1.35	31.41	2.88
			1	1.05	112.484	31.598
			1	4.17	112.484	31.598
			1	0.744	94.798	24.521
			1	0.62
			1	0.62
			1	0.704
			1	0.287
			1	0.316
	Fig 2D		Untreated	Untreated + 4u8C	TERS CM	TERS CM + 4u8C			Untreated	Untreated + 4u8C	TERS CM	TERS CM + 4u8C
		CD86	19.8	17.7	89.1	47		PD-L1	35.5	39.6	282	170
			26	21.2	94.4	59.2			38	38.7	272	192
			17.2	18.5	89.3	50.4			32.3	37.2	273	185

## Sheet: Fig 3
	Fig 3D		Ern1 fl/fl			Ern1 x LysM				Ern1 fl/fl			Ern1 x LysM				Ern1 fl/fl			Ern1 x LysM				Ern1 fl/fl			Ern1 x LysM				Ern1 fl/fl			Ern1 x LysM
			Untreated	TERS CM		Untreated	TERS CM			Untreated	TERS CM		Untreated	TERS CM			Untreated	TERS CM		Untreated	TERS CM			Untreated	TERS CM		Untreated	TERS CM			Untreated	TERS CM		Untreated	TERS CM
		Grp78	1	8.492		1	9.423		Chop	1	38.72		1	29.162		Il-6	1	2687.41		1	168.549		Il-23p19	1	375.07		1	133.809		Arg1	1	54.204		1	3.435
			1	6.314		1	11.463			1	12.643		1	16.489			1	1665.8		1	342.051			1	147.701		1	84.088			1	91.321		1	1.807
			1	3.769		1	9.843			1	3.133		1	13.668			1	1007.11		1	145.797			1	826.249		1	39.402			1	58.554		1	7.927
			1	10.977		1	15.291			1	12.379		1	24.509			1	5237.31		1	256.067						1	111.678			1	486.389		1	15.393
			1	21.852		1	9.5			1	21.272		1	16.208						1	35.065						1	53.073						1	0.505
						1	9.167						1	14.515																				1	3.499
			Xbp1 fl/fl			Xbp1 x LysM				Xbp1 fl/fl			Xbp1 x LysM				Xbp1 fl/fl			Xbp1 x LysM				Xbp1 fl/fl			Xbp1 x LysM				Xbp1 fl/fl			Xbp1 x LysM
			Untreated	TERS CM		Untreated	TERS CM			Untreated	TERS CM		Untreated	TERS CM			Untreated	TERS CM		Untreated	TERS CM			Untreated	TERS CM		Untreated	TERS CM			Untreated	TERS CM		Untreated	TERS CM
		Grp78	1	32.85		1	32.742		Chop	1	6.622		1	8.085		Il-6	1	764.195		1	371.206		Il-23p19	1	1100.35		1	89.974		Arg1	1	1302.57		1	146.411
			1	46.714		1	29.205			1	6.394		1	10.743			1	917.889		1	351.198			1	659.246		1	92.181			1	2278.24		1	583.499
			1	47.393		1	9.796			1	5.291		1	2.915			1	912.766		1	627.359			1	258.704		1	391.047			1	428.205		1	391.047
			1	12.767		1	12.596			1	18.506		1	26.038			1	988.548		1	469.723			1	478.797		1	26.679			1	2481.46		1	311.167
			1	17.975		1	11.78			1	15.16		1	19.512										1	429.05
			1	12.842		1	10.653			1	17.648		1	17.249
	Fig 3E		Ern1 fl/fl			Ern1 x Lysm				Ern1 fl/fl			Ern1 x Lysm
		CD86	Untreated	TERS CM		Untreated	TERS CM		PD-L1	Untreated	TERS CM		Untreated	TERS CM
			17.8	326.1		34.9	136.1			155.3	461.3		123.3	330.3
			42.3	286.1		44.4	247.1			155.3	442.3		129.3	139.3
			21.9	176.7		11.5	169.7			53.1	433.1		65.1	376.1
			40.8	148.7		14.1	116.7			59.1	481.1		41.5	367.1
			27.1			16.6	165.7			30.6			31.5	434.1
			Xbp1 fl/fl			Xbp1 x Lysm				Xbp1 fl/fl			Xbp1 x Lysm
		CD86	Untreated	TERS CM		Untreated	TERS CM		PD-L1	Untreated	TERS CM		Untreated	TERS CM
			52.9	370.1		36.2	117.1			21.9	382.1		47.1	263.1
			51.3	287.1		39.7	104.1			28.8	319.1		51.2	214.1
			42.4	233.3		30.5	47.5			93.3	673.3		67.3	303.3
			36.4	114.3		17.2	57.1			45	403.3		54.7	281.3
			38.8	158.3		26.2	67.3			53.3	455.3		61.3	298.3

## Sheet: Fig 4
	Fig 4 A	Days are counted from the time of injection. 1= the death of one mouse on the corresponding day. 0= the exclusion of a data point due to survival.
		Days	ERN1 fl/fl	ERN1 x LysM		Days	XBP1 fl/fl	XBP1 x LysM
		24	1	1		21	1	1
		24	1	1		21	1	1
		24	1	1		21	1
		26	1			21	1
		26	1			23	1
		31	1	1		23	1
		35	1	1		23	1
		38	1			26	1
		59	1			26	1
		60		0		26	1
		60		0		26	1
		60		0		28	1	1
		60		0		30	1	1
		60		0		30	1	1
						30	1
						35	1
						37	1
						40		1
						42		0
	Fig 4B		Ern1 fl/fl			Ern1 x LysM				Ern1 fl/fl			Ern1 x LysM				Ern1 fl/fl			Ern1 x LysM				Ern1 fl/fl			Ern1 x LysM				Ern1 fl/fl			Ern1 x LysM
			Spleen	Tumour		Spleen	Tumour			Spleen	Tumour		Spleen	Tumour			Spleen	Tumour		Spleen	Tumour			Spleen	Tumour		Spleen	Tumour			Spleen	Tumour		Spleen	Tumour
		Grp78	0.98	568.89		0.88	843.94		Xbp1s	1.538	295.375		1.45	3.592		Il-23p19	1	1.61		0.097	1.77		Arg1	0.66	285.04		0.91	7.99		PD-L1	1.01	142.72		1.04	6.85
			1	330.84		0.94	1.07			1	123.085		3.286	36.077				1.59		7.541	20.369			1	37.61		0.97	87.67			1	210.11		1.02	155.42
				8.96			280.53				4.522			2.154				39.424			25.369				8.01			3.42				6.75			5.78
				64.27			14.28				20.262							445.558							25.56							1.68

## Sheet: Fig 5
		Fold change
	Fig 5A	Ern1 fl/fl	Ern1 x LysMCre
		0.910286	0.0452136
		0.523965	0.0573522
		2.38062	0.0511159
		0.653593	0.0898704
		0.531538	0.0357477
			0.0422068
		Xbp1 fl/fl	Xbp1 x LysMCre
		1.50894	2.05844
		0.577846	1.70301
		0.981247	1.01614
		1.37593	1.51984
		0.55604	0.654165
		Ern1 RNA-seq expression TPM
	Fig 5B	Ern1 fl/fl + Untreated	Ern1 fl/fl + TERS CM	Ern1 LysMCre + Untreated	Ern1 LysMCre + TERS CM
		7.58513	37.4788	10.5675	22.0196
		9.04647	28.3279	11.1751	16.3145
		12.4294	28.9258	9.95493	18.4
	Fold change	3.25978		1.78986
		Cd274 RNA-seq expression TPM
	Fig 5C	Ern1 fl/fl + Untreated	Ern1 fl/fl + TERS CM	Ern1 LysMCre + Untreated	Ern1 LysMCre + TERS CM
		23.7783	857.852	64.548	237.346
		17.8205	851.919	65.2317	228.395
		18.9818	983.158	62.3265	323.37
	Fold change	44.452		4.10768
		RIDD target gene RNA-seq expression TPM (z-score)
	Fig 5D
		ANGPTL3	GEMIN5	ITGB2	PEPD	BLOC1S1	RTN4	ERGIC3	PDK2	RUVBL1	PMP22	HGSNAT	COL6A1	PDGFRB	GALNT2	SCARA3	SPARC
	Ern1 fl/fl + Untreated	1.3956284975637165	1.3520744573097243	1.0130913186795172	0.882160494874609	0.6939011747888637	0.8278461200821041	0.7380724531261501	1.2365377088740375	0.8144469932618934	1.073616871880031	0.9832446358274157	0.9847773293023722	1.0747766668900605	0.37486793295574067	1.3032741105550165	1.3292972142223536
		0.3547906969028775	0.6770399021415668	0.4804689030682706	0.8487357090453738	1.1309220747661797	0.9699444088487523	1.3517269742086315	0.9436421991763677	1.0757132537748668	1.067392194945012	0.9575183118185906	1.0497663532277888	0.9842160741369079	1.6830109315640258	1.2087222057957105	1.2637859549115233
		-1.2981678764866396	0.7876268817431793	1.3492315682559222	1.1235903091990662	1.1150191571075225	1.1825919405187775	0.8094787059732921	0.7652226986346599	1.0722673435963455	0.8452757856564133	1.0519463584872766	0.9592873391538949	0.9233156494253087	0.6533150258841671	0.29338280394996935	0.19579477024351669
	Ern1 fl/fl + TERS CM	0.8017953515481824	-0.8753495981680112	-0.9346111196068612	-1.0855905315064898	-0.7027963815127848	-0.9031378823188386	-1.260155773874043	-0.9888791475940907	-1.2339422783523672	-1.077400922949055	-1.1235148075570571	-1.0858561994532336	-1.143973868788954	-0.9285643715631406	-1.0076996781355747	-0.98461553179724
		-1.2641703006188085	-0.500367291050279	-0.6162330368523942	-0.38646100524909455	-1.1268442663787739	-1.005272814059518	-0.963564368366684	-1.205279487030841	-0.782647463310039	-1.027987473748471	-0.9514490735254402	-0.8880163218506035	-0.8068086207455114	-0.6183569594093581	-0.6507375016106831	-0.914961270323719
		0.010123631090683972	-1.4410243519761814	-1.2919476335444562	-1.38243497636348	-1.1102017587710098	-1.0719717730712797	-0.6755579910673496	-0.7512439720601289	-0.9458378489706984	-0.8808964557839363	-0.9177454250507907	-1.0199585003802167	-1.0315259009178117	-1.1642725594314296	-1.1469419405544392	-0.8893011372564368
		ANGPTL3	GEMIN5	ITGB2	PEPD	BLOC1S1	RTN4	ERGIC3	PDK2	RUVBL1	PMP22	HGSNAT	COL6A1	PDGFRB	GALNT2	SCARA3	SPARC
	Ern1 LysMCre + Untreated	0.1387744306699955	1.6737253489749726	0.1023667149544486	0.7490592866425594	0.42184654910487385	-0.6423853291900763	1.4116912075114965	0.8367634787400613	-0.8350318759065642	-0.7299244960737004	0.779743717147105	0.4605824521955801	-0.46358404605080733	0.9617718448879019	-0.16635005131211275	0.3095734788980968
		-0.5768024983313906	-0.7552971270456588	-1.5753715602628566	1.4032868089707888	1.2902968201973726	-1.1096867053060724	0.4057695653190573	1.2884799823157145	-0.7932047478378819	-1.048655441833818	-1.3726173420466827	1.109793787541105	0.9502546994372071	1.0657164999213324	1.308123372426606	1.0225020064105714
		1.7528323352758417	-0.35056011688908806	-0.9584685300903442	0.4824722102066923	1.0433947911960024	-1.1240103568741027	0.7530582058946754	0.5495960350240253	0.694829616941584	-1.0718439603582472	-1.381725373812955	1.083321240675969	1.2522764866380167	0.7439335318362348	1.4212665855448212	0.9645787933360119
	Ern1 LysMCre + TERS CM	-1.5056827386200833	0.6850057992819284	1.0981332550058038	-0.40983939472150205	-1.3578071939885812	1.1170076906078519	-0.6832700491555612	-0.14481561689165748	1.6634296070719394	1.5331387576348527	0.8386271260441671	-0.10459575434119428	0.6269581726686408	-1.5670675449652085	-0.8743179885665936	0.3699446812210477
		-0.2855604593770615	-1.417385071637411	0.16954382092895376	-1.6573210700684102	-0.34670031526917156	0.4937529933630695	-0.2268015745685409	-1.0240675097169933	-1.1257002120797892	0.6751954848896571	0.9217124231568641	-1.0268246365189317	-0.9358910093152627	-0.282121864537194	-0.684956767917397	-0.9897826783397893
		0.4764389303827019	0.16451116731525375	1.1637962994639708	-0.5676578410301423	-1.051030651240496	1.2653217073993417	-1.660447355001175	-1.5059563694711484	0.39567761181071187	0.6420896557412393	0.2142594495114932	-1.5222770895525282	-1.4300143033777912	-0.922232467143064	-1.0037651501753215	-1.6768162815259458
	Fig 5E	RIDD target gene RNA-seq expression TPM zscored mean value
		Ern1 fl/fl + Untreated	Ern1 fl/fl + TERS CM	Ern1 LysMCre + Untreated	Ern1 LysMCre + TERS CM
		1.00485	-0.908393	0.163287	0.0803031
		0.739324	-0.981921	0.313039	-0.483932
		1.00296	-0.856822	0.365934	-0.438631
	Differences	1.83142		-0.561507

## Sheet: Fig 6
		Linear Model Parameters in predicting Cd274
	Fig 6B	Filter size	p-value (IRE1)	p-value (PERK)	Numbers of genes left (IRE1)	Numbers of genes left (PERK)
		0	0.0470059	0.111983	49	24
		100	0.0403409	0.1029	42	21
		200	0.0403693	0.0887934	39	17
		300	0.0356341	0.0886975	36	15
		400	0.0317612	0.120636	34	13
		500	0.0271106	0.103038	29	12
		600	0.024858	0.103038	27	12
		700	0.0281106	0.103038	26	12
		800	0.0293691	0.127592	25	11
		900	0.0246893	0.127592	23	11
		1000	0.0255631	0.127592	20	11
