# Supplementary material for: IRE1α regulates macrophage polarization, PD-L1 expression, and tumor survival
Source: PLoS Biol. 2020 Jun 10;18(6):e3000687. doi: 10.1371/journal.pbio.3000687 (PMC7307794; doi:10.1371/journal.pbio.3000687)
Supplement: S2 Data — (XLSX) [file pbio.3000687.s012.xlsx]

## Sheet: Fig S2
	Fig S2A			TERS + 4u8C
		Veh	TERS	60 nM	120 nM	1 uM	10 uM	60 uM	120 uM
		17	179	167	224	143	84.4	24.4	16.6
		13.6	98.1	153	167	153	65	25.5	16.1

## Sheet: Fig S3
	Fig S3B		Untreated	Untreated + GSK2656157	TERS CM	TERS CM + GSK2656157			Untreated	Untreated + GSK2656157	TERS CM	TERS CM + GSK2656157			Untreated	Untreated + GSK2656157	TERS CM	TERS CM + GSK2656157			Untreated	Untreated + GSK2656157	TERS CM	TERS CM + GSK2656157
		Grp78	1	1.078	8.492	4.816		Il-6	1	1.29	2687.41	4389.98		Il-23p19	1	1.29	375.07	304.23		Arg1	1	0.526	11.322	3.434
			1	1.192	6.314	3.5			1	1.09	1665.8	2152.8			1	1.09	25.87	2.89			1	1.09	31.41	22.42
			1	0.797	10.977	14.342			1	0.959	5237.31	12387.3			1	0.18	147.701	531.908			1	2.193	8043.73	8235.16
			1	0.983	21.852	21.512			1	1.284	14506.4	19289.4			1	0.459	826.249	937.877			1	0.577	486.389	604.996
	Fig S3C		Untreated	Untreated + GSK2656157	TERS CM	TERS CM + GSK2656157			Untreated	Untreated + GSK2656157	TERS CM	TERS CM + GSK2656157
		CD86	19.8	25.6	89.1	79.3		PD-L1	35.5	42.3	282	247
			26	29	94.4	93.8			38	38.2	272	270
			17.2	25	89.3	103.3			32.3	39.7	273	267.4

## Sheet: Fig S4
	1 HR		Untreated	Untreated + 4u8C	4HNE	4HNE + 4u8C	LPS	LPS + 4u8C	LA	LA + 4u8C			6 HRS		Untreated	Untreated + 4u8C	4HNE	4HNE + 4u8C	LPS	LPS + 4u8C	LA	LA + 4u8C				24 HRS		Untreated	Untreated + 4u8C	4HNE	4HNE + 4u8C	LPS	LPS + 4u8C	LA	LA + 4u8C
		Grp78	1	1.026	0.962	0.461	1.131	1.062	0.791	0.758				Grp78	1	0.857	0.117	0.929	1.343	1.145	0.628	0.305					Grp78	1	0.797	1.353	1.31	0.867	0.784	2.807	3.24
			1	0.553	0.704	1.078	2.069	0.647	0.377	1.293					1	0.98	1.359	1.413	1.65	1.081	0.551	0.754						1	0.835	2.742	2.314	0.945	0.923	1.843	2.997
			1	1.189	1.33	1.092	1.269	1.464	0.935	0.544					1	0.67	1.635	1.248	2.409	2.027	1.42	1.21						1	1.006	2.597	2.517	0.862	1.061	2.102	2.616
			1	1.207	0.811	0.915	0.77	0.67	0.66	1.196					1	0.65	1.012	1.03	2.088	1.168	0.828	0.713						1	0.837	2.246	2.228	1.207	1.012	2.153	3.431
			1	1.11	0.688	0.807	1.657	1.395	1.704						1	0.908	1.111	1.532	2.314	2.325	1.193	0.665						1	0.778	3.915	3.305	1.225	1.206	3.887	3.314
			1	0.905											1	0.537
			1	0.693											1	0.491
			Untreated	Untreated + 4u8C	4HNE	4HNE + 4u8C	LPS	LPS + 4u8C	LA	LA + 4u8C					Untreated	Untreated + 4u8C	4HNE	4HNE + 4u8C	LPS	LPS + 4u8C	LA	LA + 4u8C						Untreated	Untreated + 4u8C	4HNE	4HNE + 4u8C	LPS	LPS + 4u8C	LA	LA + 4u8C
		Il-6	1	0.934	0.739	1.162	9.896	7.69	0.474	0.523				Il-6	1	2.294	1.325	0.956	21.801	18.796	1.774	0.827					Il-6	1	0.366	0.713	0.744	5.018	4.742	0.581	0.666
			1	1.009	1.157	1.178	19.301	1.487	1.68	1.52					1	0.96	0.482	0.505	12.795	6.91	0.807	0.734						1	0.343	3.786	1.795	26.566	5.038	0.539	0.298
			1	1.223	1.021	1.445	177.149	184.249	1.708	0.362					1	1.07	3.211	2.055	4522.5	2907.33	0.9	0.53						1	0.604	9.187	4.801	9.959	7.168	1.444	1.565
			1	1.13	0.685	1.314	79.78	58.85	0.41	2.6					1	0.077	1.436	0.525	498.226	279.451	0.084	0.163						1	0.5	7.588	4.641	13.76	11.256	0.433	0.117
			1	1.118		0.41	129.636	113.412	0.727						1	0.902	0.952	0.868	1575.98	1193.73	0.819	0.839						1	0.417	6.751	5.85	9.04	7.604	0.161	0.068
			1	1.198											1	0.7
			1	0.522											1	0.858
			Untreated	Untreated + 4u8C	4HNE	4HNE + 4u8C	LPS	LPS + 4u8C	LA	LA + 4u8C					Untreated	Untreated + 4u8C	4HNE	4HNE + 4u8C	LPS	LPS + 4u8C	LA	LA + 4u8C						Untreated	Untreated + 4u8C	4HNE	4HNE + 4u8C	LPS	LPS + 4u8C	LA	LA + 4u8C
		Il-23p19	1	1.081	0.99	1.491	35.826	28.401	0.88	1.048				Il-23p19	1	2.423	4.95	2.981	2.652	2.587	15.408	1.983					Il-23p19	1	2.442	6.598	3.533	1.7	3.535	8.029	11.373
			1	0.002	1.048	1.2	33.204	2.963	0.036	0.002					1	2.084	2.508	2.867	2.498	1.62	13.671	1.528						1	1.305	8.219	4.972	1.144	0.866	13.548	5.702
			1	0.751	0.279	0.585	11.24	10	0.08	0.62					1	3.213	1.119	0.829	19.366	17.744	2.93	2.36						1	0.637	2.915	3.031	0.707	0.594	2.823	2.151
			1	0.926	0.545	0.166	533.854	578.581	0.805	0.871					1	0.591	1.52	0.906	1.009	1.409	0.142	0.386						1	1.284	6.313	6.363	1.157	0.79	0.902	5.057
			1	0.614		0.578	897.373	741.616	1.808	1.804					1	0.38	0.068	0.861	5.686	2.649	0.91	0.621
			1	0.288											1	0.801
															1	0.427
			Untreated	Untreated + 4u8C	4HNE	4HNE + 4u8C	LPS	LPS + 4u8C	LA	LA + 4u8C					Untreated	Untreated + 4u8C	4HNE	4HNE + 4u8C	LPS	LPS + 4u8C	LA	LA + 4u8C						Untreated	Untreated + 4u8C	4HNE	4HNE + 4u8C	LPS	LPS + 4u8C	LA	LA + 4u8C
		Arg1	1	0.9	0.891	0.905	0.777	0.699	1.459	0.927				Arg1	1	0.875	1.067	0.979	1.595	1.214	1.221	1.179					Arg1	1	0.319	3.838	1.202	404.492	131.395	119.263	7.011
			1	1.32	0.647	0.851	0.849	0.779	0.958	0.98					1	1.238	1.187	1.364	1.797	1.336	0.908	1.844						1	1.628	13.327	2.48	670	394.54	52.19	17.688
			1	0.805	1.184	1.032	0.764	1.854	0.839	0.852					1	0.533	0.014	0.024	0.535	0.641	3.84	0.88						1	1.683	2.755	1.431	531.15	242.478	1205.07	118.05
			1	1.016	0.913	0.94	1	1.16	0.81	0.165					1	0.573	0.095	0.026	1.584	1.05	2.021	0.483						1	1.86	7.666	4.544	559	426.367
			1	0.878	0.371	0.438	1.31	1.009	0.222						1	0.564	0.066	0.015	3.779	2.201	9.403	1.835
			1	0.765											1	0.533
			1	0.227											1	0.587

## Sheet: Fig S6
	Fig S6A	standard curve:
		[IFNg] (pg/ml)	1	2			sample:	1	2	3
		5000	4157.86	5876.97			Control CM	23.4881	0	0
		2500	2441.29	2433.85			TERS CM 1	4.77661	0	0
		1250	1308.08	1287.07			TERS CM 2	3.41802	0	0
		625	615.42	688.643
		312	308.745	295.387
		156	148.093	143.632
		78	97.1876	82.7656
		39	42.9658	29.806
		19	32.796	12.5803
		10	0	0
		5	23.3595	19.1367
		0	16.58	0
	Fig S6B	- IFNγ Ab block			+ IFNγ Ab block
		Untreated	TERS CM		Untreated	TERS CM
		1	73.065		1.046	85.326
		1	75.456		1.49	89.173
		1	71.957		4.24	83.751
	Fig S6C	IFNγ RNA-seq expression TPM
		Ern1 fl/fl + Untreated	Ern1 fl/fl + TERS CM	Ern1 LysMCre + Untreated	Ern1 LysMCre + TERS CM
		0	0.276098	0	0.108434
		0	0	0	0.297379
		0	0	0	0.435926

## Sheet: Fig S7
	Fig S7A	Ern1 fl/fl + Untreated Tapbp RNA-seq expression TPM z-scored	Ern1 fl/fl + Untreated Bloc1s1 RNA-seq expression TPM z-scored	Ern1 fl/fl + TERS CM Tapbp RNA-seq expression TPM z-scored	Ern1 fl/fl + TERS CM Bloc1s1 RNA-seq expression TPM z-scored		Ern1 LysMCre + Untreated Tapbp RNA-seq expression TPM z-scored	Ern1 LysMCre + Untreated Bloc1s1 RNA-seq expression TPM z-scored	Ern1 LysMCre + TERS CM Tapbp RNA-seq expression TPM z-scored	Ern1 LysMCre + TERS CM Bloc1s1 RNA-seq expression TPM z-scored
		-0.814386	1.11502	1.1288	-1.12684		0.686251	1.2903	-1.64268	-0.3467
		-1.05782	0.693901	0.971426	-0.702796		1.28574	0.421847	-0.715573	-1.05103
		-1.10747	1.13092	0.879454	-1.1102		0.736687	1.04339	-0.350422	-1.35781
	Fig S7B	Unstim			TERS
		WT	Xbp1 CKO		WT	Xbp1 CKO
		0.107917	0.135936		0.138696	0.0792195
		0.104748	0.102451		0.127185	0.0820132
		0.0984817	0.127627		0.168989	0.1095
		0.0205745	0.0185299		0.0769465	0.048094
		0.0299355	0.023244		0.0354272	0.0766803

## Sheet: Fig S8
		patient_id	CD163	CD68	ITGAM	disease	CD274	ERN1.00	EIF2AK3	EIF2A	gmeanMacro	macrophage_label
	0	A8F6	5.73529	8.19286	3.25777	STAD	1.6473	3.65044	3.68107	5.65757	5.34938	HIGH
	1	4223	4.73077	5.94553	4.15855	HNSC	2.06551	2.86786	4.06957	6.64392	4.89052	HIGH
	2	A7ZE	2.7165	6.32223	0.461462	STAD	1.47181	3.07618	3.05961	5.61205	1.99376	LOW
	3	A4NQ	4.20087	7.49056	3.274	LIHC	1.22378	2.53571	2.42517	5.91807	4.68789	HIGH
	4	8666	5.90517	9.11761	4.75546	LUSC	2.47866	3.03181	4.12978	6.1331	6.34992	HIGH
	5	3502	2.87527	6.15084	1.39204	COAD	0.794331	1.53718	3.46132	6.93931	2.90907	LOW
	6	7390	4.44063	7.03982	2.46143	HNSC	1.03508	3.19793	4.41889	6.75575	4.25335	MID
	7	2794	4.87463	7.92143	2.40928	LUSC	4.58317	2.17524	3.9447	5.83995	4.53118	MID
	8	A66Y	2.79991	6.78758	0.667753	LIHC	0.0803605	3.24425	2.90702	5.65698	2.33252	LOW
	9	A92Q	5.2679	6.37652	2.86906	THYM	2.87477	2.6049	2.44259	6.88608	4.5848	MID
	10	A5DI	3.71361	7.07731	2.11539	LUSC	2.33348	2.69231	3.92491	7.37778	3.81668	MID
	11	8462	4.86698	6.20308	0.766948	STAD	1.50901	3.94183	2.93109	5.56431	2.85021	LOW
	12	8054	4.72005	6.50188	1.96626	LUAD	1.9708	3.60815	5.39785	6.48233	3.92231	MID
	13	3924	6.42703	7.80484	2.86286	KIRC	2.56661	3.98993	3.97193	6.37891	5.23671	HIGH
	14	A857	4.16832	4.68192	1.90065	KIRP	4.11003	2.89457	4.90421	6.07298	3.335	MID
	15	A6V1	4.79784	6.81825	2.56692	HNSC	2.2069	1.92734	2.28461	6.13162	4.37902	MID
	16	7502	6.53828	7.59805	3.94138	KIRP	1.70151	2.89761	3.02373	5.19986	5.80681	HIGH
	17	4325	5.61021	8.3064	3.35766	KIRC	2.56465	3.41634	3.65732	6.65577	5.3886	HIGH
	18	A7PZ	2.38212	5.39592	0.742987	LIHC	0.188773	2.54262	1.37962	6.47906	2.12163	LOW
	19	A4XA	4.1422	6.27144	2.07794	LGG	0.678233	2.0421	2.9623	6.42745	3.77929	MID
	20	A3CZ	4.24343	5.79503	1.56127	THCA	1.69668	3.94187	4.89495	7.08604	3.37352	MID
	21	AAVO	4.15752	5.83811	0.911629	KIRP	2.14993	2.1314	2.41433	6.36479	2.80743	LOW
	22	AAB8	4.88066	6.47783	2.3514	PAAD	1.51089	3.66392	3.36035	6.16734	4.2048	MID
	23	A8Y4	4.25771	6.94212	3.93826	CHOL	0.498966	4.02154	3.96327	5.84378	4.88267	HIGH
	24	3655	3.97187	6.39706	1.6576	COAD	1.71314	2.87827	3.62629	5.99652	3.47924	MID
	25	A49C	3.63381	7.23798	0.760706	HNSC	2.86563	1.60018	3.09843	5.93579	2.71477	LOW
	26	A8CE	3.42854	5.72409	2.78101	LGG	0.697174	2.21294	3.33977	6.25388	3.7932	MID
	27	A2DO	5.05148	6.41666	3.32982	BRCA	2.49776	3.75918	2.41841	6.31166	4.76119	HIGH
	28	A4JX	4.85047	6.69568	3.13304	THCA	3.25909	2.45363	3.19343	4.76357	4.66855	HIGH
	29	AA6R	3.57398	6.58447	1.12259	BLCA	4.2151	2.51418	2.84206	6.63101	2.97827	LOW
	30	A3NJ	5.28451	5.68538	2.04711	SARC	1.86531	2.04413	2.28833	5.9634	3.94732	MID
	31	A5NJ	4.20912	5.89396	1.76788	KIRP	0.773388	2.74844	2.99189	4.93569	3.52656	MID
	32	6651	5.48831	8.50143	3.6111	COAD	1.22025	3.09432	3.55045	6.68299	5.52319	HIGH
	33	5457	6.49519	8.41086	2.19974	KIRC	2.03095	2.84782	3.83048	7.10582	4.93478	HIGH
	34	A9ZZ	4.29585	5.25387	3.44204	THYM	3.43062	3.20145	3.65497	6.21372	4.26692	MID
	35	8262	3.27757	3.91789	0.534552	PRAD	0.519198	3.60115	4.67752	6.50682	1.90049	LOW
	36	871	5.02442	4.93588	1.45266	GBM	0.633308	2.04621	4.38036	6.25002	3.30272	MID
	37	A6VQ	4.25506	6.13987	2.86255	BRCA	1.57932	3.76459	4.78762	6.26147	4.21314	MID
	38	A7IX	4.00306	6.70808	4.11512	LGG	2.28035	2.25693	3.87504	5.47423	4.79871	HIGH
	39	A81J	4.28422	4.26836	0.971564	PCPG	1.99458	3.05149	3.47458	6.90436	2.60937	LOW
	40	5743	3.93723	5.37767	2.7575	PRAD	1.45215	3.83663	4.33057	6.80712	3.87942	MID
	41	A295	3.49995	5.69484	1.80101	BRCA	0.913561	2.98909	3.87704	6.15717	3.29878	MID
	42	3777	3.82492	4.78842	1.51974	KIRC	1.1059	2.03969	3.20514	5.78069	3.03059	LOW
	43	A0YL	4.81061	6.55071	2.89452	BRCA	2.01906	3.02891	4.49613	7.02564	4.50148	MID
	44	A1EH	3.6767	5.89163	1.21665	LIHC	0.426596	3.5221	3.45019	6.19423	2.97591	LOW
	45	A54O	4.63028	5.38246	3.24138	BRCA	0.635949	2.74304	1.95963	6.46903	4.32287	MID
	46	A1ZN	3.84412	5.71062	0.979921	SKCM	1.36987	2.45955	3.58747	6.68502	2.78115	LOW
	47	A3SY	2.93875	4.26191	1.206	THCA	2.64785	2.162	5.25696	5.3809	2.47194	LOW
	48	A0E7	4.60448	6.93557	2.33184	BRCA	1.94836	3.49999	4.1735	6.50252	4.20714	MID
	49	A0I5	3.09631	5.61027	1.5234	BRCA	0.688385	2.17149	2.23888	5.96822	2.97998	LOW
	50	A02Y	2.01323	6.4901	0.405386	COAD	1.17646	2.51761	2.64266	6.31544	1.74316	LOW
	51	2352	4.57318	6.01528	1.92608	OV	2.10988	2.56385	4.18647	5.64933	3.75592	MID
	52	7478	3.93691	8.0031	4.00972	LGG	1.08052	2.17707	3.11238	6.10964	5.01775	HIGH
	53	7422	4.57114	7.50146	2.45202	HNSC	4.9066	2.9207	4.85662	7.44547	4.38092	MID
	54	A15K	5.19759	6.93081	5.81249	BRCA	1.53185	2.67397	4.70675	6.32622	5.93813	HIGH
	55	5798	5.28426	7.48862	2.84717	STAD	1.37972	2.24024	2.62681	5.30425	4.82985	HIGH
	56	A73E	4.06907	3.99644	0.829275	LIHC	0.591465	4.81012	3.51196	6.36205	2.38025	LOW
	57	A6M4	4.05408	4.93726	1.3268	LIHC	0.190513	2.37121	2.2257	5.37544	2.98351	LOW
	58	A133	3.7709	5.64978	1.25232	BRCA	0.538099	1.89725	4.27087	6.26133	2.98811	LOW
	59	A7NG	3.63697	4.20403	1.73384	PRAD	0.624146	3.61609	4.3174	6.68042	2.98175	LOW
	60	A6CY	3.42385	3.98557	2.19821	LGG	0.667641	1.82579	3.38759	6.02079	3.10712	LOW
	61	A8Y0	7.12177	8.42297	4.1206	SARC	2.13481	3.21882	3.9797	6.16793	6.27583	HIGH
	62	8453	6.79011	10.083	5.18541	LUAD	2.35813	3.21378	3.33596	5.98735	7.08082	HIGH
	63	AAH0	4.93798	7.0148	3.33355	TGCT	1.64088	2.47919	2.69137	5.94839	4.86957	HIGH
	64	8580	4.52521	6.36137	2.12359	LUSC	2.18108	3.04226	4.14912	6.94997	3.93931	MID
	65	A25I	3.17705	4.34745	1.4488	THCA	1.73904	2.55274	3.7009	6.20606	2.71491	LOW
	66	AAGN	5.80493	6.45833	3.67947	TGCT	1.52636	1.83785	3.41138	6.29019	5.16695	HIGH
	67	A70G	6.24915	6.21556	1.80974	PCPG	3.12719	4.06982	3.12335	6.6055	4.12705	MID
	68	A12F	5.3291	5.38034	1.58251	BRCA	0.613886	2.63595	3.42067	6.84915	3.56673	MID
	69	A4EJ	7.52519	8.38917	3.2982	SARC	1.62442	3.15825	3.99613	5.72756	5.92704	HIGH
	70	6683	3.3558	7.44596	2.26573	READ	0.540083	3.5079	3.90157	7.0487	3.8398	MID
	71	2680	3.21377	6.52348	1.19692	COAD	0.713325	2.55695	2.92196	6.08196	2.92766	LOW
	72	A1P0	4.94994	7.07877	2.44154	BRCA	1.44064	2.79797	5.02593	6.74526	4.4063	MID
	73	AAVA	4.23122	6.16806	3.77215	CHOL	0.63815	3.01527	3.03325	6.36886	4.61744	HIGH
	74	A3XV	3.53763	5.24027	0.678149	BRCA	0.102424	2.36685	1.69594	5.73145	2.32522	LOW
	75	A249	4.21541	6.10464	4.36452	BRCA	2.17873	3.82373	3.95713	7.03719	4.82479	HIGH
	76	7996	6.44585	9.41812	3.81763	KIRP	2.25936	3.26774	3.79194	5.78254	6.14251	HIGH
	77	A8QW	3.63746	5.64458	1.65547	PRAD	0.954006	2.96971	3.76299	6.58237	3.23929	MID
	78	6781	8.54816	6.439	4.04982	COAD	4.34693	5.86825	4.92695	7.36753	6.0633	HIGH
	79	7968	4.97338	6.82066	2.61294	STAD	2.27914	3.89574	3.34174	6.28922	4.45864	MID
	80	8067	5.26975	6.93177	2.3295	LUAD	1.44147	4.05838	3.81592	5.98096	4.39844	MID
	81	5177	3.74653	6.55974	1.78042	KIRC	0.959378	2.56038	2.49865	6.57879	3.52381	MID
	82	A61A	3.24985	4.47803	2.29435	LGG	0.44559	2.09536	3.15853	5.19908	3.2201	MID
	83	A6ML	4.37936	4.91356	0.584238	LGG	0.470174	2.31862	3.92618	6.90131	2.32523	LOW
	84	8064	5.7707	8.44489	2.70656	LUSC	5.76823	3.70923	3.55808	6.00546	5.09034	HIGH
	85	A0LX	2.45748	4.3397	1.60843	UCEC	0.566747	2.08295	2.89588	6.85768	2.579	LOW
	86	A7BH	6.46243	6.32317	1.68516	MESO	0.797435	1.64899	0.598711	5.64442	4.09881	MID
	87	A08H	9.47523	9.96344	4.63427	BRCA	1.57233	2.69093	4.09589	6.428	7.59149	HIGH
	88	A3ZK	4.51788	5.68126	2.48185	THCA	4.19588	2.56425	3.96851	5.56763	3.99378	MID
	89	A4FH	2.55734	2.16794	0.289263	THCA	0.874812	2.52624	3.86002	7.9284	1.17051	LOW
	90	2765	4.52546	6.99143	1.88454	LUSC	1.6981	1.88703	3.21828	6.61522	3.90671	MID
	91	A1IH	5.2629	7.51415	2.82098	BRCA	1.81408	2.62932	3.46622	6.44422	4.81395	HIGH
	92	A6AV	2.73132	5.87248	0.72829	BLCA	0.627052	3.17676	4.1883	5.79894	2.26899	LOW
	93	A6Z0	6.40483	7.27002	3.23778	SARC	0.799719	2.3186	3.86785	6.2517	5.32227	HIGH
	94	A02F	2.59503	4.8138	0.258778	COAD	1.34374	1.60114	2.78101	7.96003	1.47861	LOW
	95	A9WJ	4.18466	5.63691	2.74258	PRAD	0.858806	3.5568	5.05308	6.95421	4.0144	MID
	96	A06N	4.96465	5.87846	1.92036	BRCA	1.75843	3.30661	4.57642	6.37271	3.82688	MID
	97	5928	5.79891	8.09657	3.0229	LUSC	1.95268	3.41516	3.8162	6.47443	5.21623	HIGH
	98	A9CT	5.71201	6.77696	3.40995	MESO	0.945457	3.43747	4.06134	6.76629	5.09164	HIGH
	99	6586	2.85586	6.86823	0.927036	COAD	2.08135	2.67706	2.6153	6.36993	2.62962	LOW
	100	A9J3	3.03671	7.49578	0.910547	KIRP	1.47835	2.51087	2.62914	6.5988	2.74689	LOW
	101	1753	7.96417	9.08277	4.32754	GBM	1.61449	2.77168	3.81972	6.15826	6.78995	HIGH
	102	A28C	2.3781	3.94027	0.383266	COAD	0.222912	2.09179	3.23056	6.85125	1.53139	LOW
	103	A482	4.46392	5.4496	2.90586	THCA	2.36832	3.15977	3.71815	6.61024	4.13477	MID
	104	A852	2.47454	5.89421	0.435546	CESC	1.994	1.63108	1.28054	5.29362	1.85204	LOW
	105	5889	6.4643	6.41201	3.30612	KIRP	1.53553	2.63351	2.36822	5.61801	5.15559	HIGH
	106	A733	3.34857	3.66901	1.86878	LGG	0.785979	1.79388	2.37841	5.45511	2.8422	LOW
	107	A08P	7.28049	8.01341	3.69376	BRCA	2.74915	2.85136	4.91726	7.1576	5.99537	HIGH
	108	A274	4.23574	5.92027	3.91291	BRCA	0.778506	3.70597	5.52916	6.72699	4.61236	HIGH
	109	A00W	2.51133	4.81922	0.942617	COAD	0.826904	2.6553	3.0686	7.40036	2.25116	LOW
	110	8434	3.05646	5.60882	1.66	KICH	2.61043	1.86299	3.87367	5.43763	3.05304	LOW
	111	A2IU	5.48429	5.01815	2.21736	BRCA	1.96288	2.59911	4.18789	5.97895	3.93702	MID
	112	A6IF	3.87052	5.80046	3.80893	HNSC	2.02953	2.92605	3.69912	6.0589	4.40567	MID
	113	A4FF	3.09298	5.05278	2.78162	THCA	1.99617	2.00462	2.52475	7.05641	3.51616	MID
	114	A5BY	4.17275	6.11485	1.33828	BLCA	2.28941	2.1907	3.19209	5.58157	3.24428	MID
	115	A684	3.73475	4.1119	0.711132	PCPG	1.63237	2.80281	2.8866	6.13023	2.21863	LOW
	116	A0U7	4.39079	4.91617	1.52561	UCEC	0.931373	2.26384	3.40454	6.54426	3.20532	MID
	117	AA86	6.89882	7.03405	3.08185	BLCA	3.60724	2.44412	3.57884	5.96607	5.308	HIGH
	118	7335	5.98527	7.85738	3.075	LUSC	2.50169	2.12229	2.64481	6.01228	5.24891	HIGH
	119	A6RL	5.08486	6.77736	1.20171	STAD	0.765843	3.80928	4.48265	6.24421	3.45976	MID
	120	A4T8	4.53383	5.70086	2.00341	LUAD	1.28973	3.55214	3.41941	5.69208	3.72728	MID
	121	4326	5.77584	7.51387	2.20856	KIRC	1.40363	4.25015	4.09161	6.59029	4.57645	MID
	122	5277	3.52372	5.96025	1.52652	LGG	0.608139	2.13609	4.91036	5.92522	3.1768	MID
	123	A2QU	3.80114	4.55615	1.15569	UCEC	0.148758	1.99683	1.53978	5.8438	2.71509	LOW
	124	8213	2.4668	3.31796	0.866139	PRAD	0.239361	3.20358	4.6009	6.90888	1.92101	LOW
	125	7302	3.91862	5.52826	2.06807	LGG	1.08887	2.82388	4.24633	6.37865	3.55164	MID
	126	A0Z3	3.83463	5.40118	2.10073	THCA	1.83794	2.88348	3.68027	6.42327	3.51718	MID
	127	A7TX	6.43882	6.96609	2.56223	PAAD	2.21834	2.8034	2.85588	6.01091	4.86188	HIGH
	128	8460	4.36766	7.26615	3.77338	LUAD	1.51104	3.67702	3.29564	5.93972	4.92903	HIGH
	129	A4JQ	5.39545	6.31096	3.99524	LUAD	3.45467	3.86287	3.45438	6.22261	5.14307	HIGH
	130	A55Z	4.14913	6.19516	2.43672	KIRP	0.466635	2.45645	1.70734	4.53395	3.97135	MID
	131	A615	3.75396	7.08716	3.2122	LGG	1.80667	2.26704	3.79407	6.82701	4.40475	MID
	132	A9J9	4.36351	6.04787	2.07263	KIRP	1.19992	2.98856	3.85475	7.37122	3.79595	MID
	133	8312	2.88297	5.69344	1.77483	KIRP	2.30342	3.21262	3.1047	6.13961	3.07697	LOW
	134	1426	4.67497	5.41906	1.35622	OV	0.73998	2.38176	2.85423	6.12231	3.25095	MID
	135	A3RI	3.68763	5.16916	2.34132	THCA	2.35769	3.04493	3.7325	6.41658	3.54712	MID
	136	6472	3.16653	5.18331	1.17273	HNSC	0.812003	2.50174	3.99944	6.12892	2.67997	LOW
	137	A0AB	4.72091	5.98226	3.20036	BRCA	0.565858	4.24573	4.76305	6.78199	4.48776	MID
	138	A6UC	2.98634	5.26129	1.05144	LIHC	0.795272	3.72023	2.50849	5.79915	2.54686	LOW
	139	A3BM	4.3927	6.57339	0.492189	BLCA	1.18452	3.74415	3.44818	6.36882	2.42224	LOW
	140	5629	3.78301	6.56736	1.01319	HNSC	1.95128	2.50995	4.47597	7.35314	2.93071	LOW
	141	A2IO	3.88667	3.08312	0.846613	UCEC	0.867091	2.36855	2.28411	7.09168	2.1648	LOW
	142	AB1V	4.70487	6.57634	1.80628	STAD	1.61349	4.245	4.09138	5.72992	3.82331	MID
	143	A9QH	5.82079	7.01264	2.81156	SARC	0.637455	2.77863	3.97303	6.07942	4.85963	HIGH
	144	AA5P	5.44078	5.09561	1.51375	BLCA	1.53049	3.18824	3.39639	6.05705	3.47512	MID
	145	5592	3.73764	7.13939	1.02709	LUSC	1.88251	2.3973	3.47404	5.95192	3.01501	LOW
	146	4173	6.20661	9.05307	4.39446	KIRC	2.92658	3.87015	3.8526	6.33599	6.27362	HIGH
	147	AAYO	4.08023	5.21713	1.65247	PRAD	1.00838	2.67159	3.34636	6.14304	3.27655	MID
	148	5977	3.23942	7.1215	0.819922	HNSC	2.91645	1.91224	2.62702	6.64326	2.66443	LOW
	149	8673	5.74705	6.36307	2.57242	LUAD	1.50201	3.2095	3.98892	5.9589	4.54797	MID
	150	A3N5	3.22807	6.19754	2.80143	BLCA	3.6104	2.693	3.28688	6.37903	3.8269	MID
	151	A5E6	3.90258	7.00312	2.12979	KIRP	4.01073	1.81318	1.53658	5.4441	3.8755	MID
	152	8042	5.46845	8.18277	3.35001	DLBC	2.14134	1.28825	1.49958	6.20515	5.31215	HIGH
	153	7880	3.07997	4.68242	2.9611	LGG	0.94311	1.8789	2.97841	5.36037	3.49534	MID
	154	3609	2.97374	6.36381	1.24193	READ	0.427353	1.80416	2.75195	5.79896	2.86444	LOW
	155	AAXA	3.37982	6.52934	1.06226	CESC	0.74657	2.12661	2.96179	7.01142	2.86197	LOW
	156	5453	3.92127	7.73441	1.51378	KIRC	1.70544	2.72897	3.54231	6.43312	3.58073	MID
	157	7289	2.41758	6.68792	2.85399	PAAD	0.711033	2.16927	3.96634	5.72615	3.58681	MID
	158	A5BX	5.40197	9.40389	2.68631	BLCA	1.37405	2.13459	1.54341	6.02156	5.1484	HIGH
	159	A5J7	3.22218	2.8871	0.615551	ACC	0.406652	4.35025	3.10752	5.71873	1.78906	LOW
	160	6992	4.69608	6.89033	2.05375	HNSC	3.13275	2.74332	4.72528	7.32322	4.05049	MID
	161	A9KY	4.52949	5.55821	1.26461	PRAD	2.07962	4.33548	4.7571	6.24944	3.16942	LOW
	162	A9LM	3.21742	4.56054	0.869013	PRAD	0.467817	2.44172	3.49974	6.5298	2.33624	LOW
	163	A4H5	5.13532	5.69836	1.33084	STAD	0.898497	4.529	3.77825	6.40275	3.38959	MID
	164	4162	6.08614	8.73897	3.39138	KIRC	2.85531	3.62996	4.55848	6.55495	5.65014	HIGH
	165	A6T5	3.40625	6.99253	1.23903	HNSC	2.22406	1.70128	1.9751	7.0331	3.09027	LOW
	166	AAL7	4.86666	6.0752	3.63405	TGCT	0.622075	1.87347	2.84491	5.69902	4.75402	HIGH
	167	AAF4	6.0077	6.84496	1.82508	TGCT	1.77475	2.33628	3.54199	6.17904	4.21813	MID
	168	A1JH	5.37128	7.90713	3.45746	BRCA	1.54831	3.46475	4.8908	6.35458	5.27576	HIGH
	169	A9QA	4.15204	5.93191	1.24449	BRCA	0.970863	2.84252	4.60167	6.81579	3.12955	LOW
	170	A3TW	6.15042	7.37371	3.48502	UCEC	1.40088	1.98529	2.28887	7.56042	5.4067	HIGH
	171	A9PU	5.00236	8.00618	3.09457	KIRP	1.52746	3.12171	3.26755	6.41647	4.98579	HIGH
	172	7764	4.93927	5.78508	2.02777	LUAD	1.43437	4.46271	3.74733	5.5429	3.86958	MID
	173	A16G	2.70602	6.97354	3.18701	UCEC	0.593315	2.52029	2.40686	6.64404	3.91792	MID
	174	1536	3.96806	4.41886	0.959855	OV	0.668238	1.57001	1.9611	5.06328	2.5627	LOW
	175	4856	5.088	8.77434	2.99958	KIRC	1.51045	2.28453	3.27987	6.25016	5.11612	HIGH
	176	A39K	4.57856	5.55063	1.96207	THCA	1.20293	2.00274	2.42762	5.92685	3.68069	MID
	177	A2HX	5.9453	5.86209	2.09906	BLCA	0.824592	2.3086	4.50048	6.03323	4.18232	MID
	178	A04A	4.55337	6.16724	1.46575	BRCA	0.601067	3.05324	4.19613	6.53104	3.45272	MID
	179	A61P	5.72863	7.29974	2.63358	BLCA	4.60159	1.93358	2.93195	5.47682	4.7933	HIGH
	180	AB0T	3.47089	4.42922	1.54705	THYM	3.88699	2.1671	1.11799	5.38554	2.87579	LOW
	181	AATE	2.89703	5.4445	0.904346	COAD	0.533842	3.41538	3.4113	6.44776	2.4252	LOW
	182	A101	3.31218	3.83795	1.48584	UCEC	0.870276	1.71165	1.3713	5.88813	2.66315	LOW
	183	A0R8	3.85144	4.53481	1.3391	UCEC	0.349859	1.3395	1.34716	5.63061	2.85978	LOW
	184	A2CU	4.72811	5.79586	2.66659	THCA	1.52265	2.74393	3.14101	5.82746	4.18074	MID
	185	A4O4	7.90183	8.54459	3.67346	MESO	5.35756	4.29008	4.03135	6.03025	6.28297	HIGH
	186	1766	4.11329	5.82837	1.13225	OV	0.741784	1.2055	3.19594	6.5378	3.00533	LOW
	187	A2DC	3.8174	5.09784	1.40154	BRCA	0.794536	2.77022	2.46219	6.73747	3.01014	LOW
	188	A2OO	4.20238	3.76671	1.00722	UCEC	0.500147	2.93821	3.68262	6.02677	2.51687	LOW
	189	A26F	7.3918	7.0589	4.33703	BRCA	3.07767	4.70435	4.26561	6.88275	6.09387	HIGH
	190	A25S	4.95869	5.62511	1.36176	LIHC	0.488649	2.83338	1.88527	6.11226	3.3615	MID
	191	A01L	2.35133	5.63393	1.45234	READ	0.448084	2.12932	3.15517	7.37951	2.67957	LOW
	192	6320	2.09779	5.80799	0.552362	COAD	0.299151	2.32482	2.4625	6.57916	1.88801	LOW
	193	A63T	5.73744	6.35498	1.56012	HNSC	2.01176	2.04158	3.17319	7.01654	3.84589	MID
	194	A3QI	3.75644	8.14045	0.502367	BLCA	2.46512	3.19833	5.03474	6.26637	2.48589	LOW
	195	A8IH	3.63344	4.21035	2.41488	PRAD	0.542504	3.59678	4.26242	6.79747	3.33051	MID
	196	AAQ2	3.8689	5.66754	1.68578	PAAD	1.20274	2.54698	2.59688	6.65152	3.33115	MID
	197	A9OF	4.57235	5.02368	0.969693	PRAD	0.954599	3.517	3.86194	6.65288	2.81362	LOW
	198	A84O	4.06517	5.85519	3.06739	LGG	0.587807	2.34396	3.16431	6.75215	4.17955	MID
	199	5068	5.52111	6.34295	1.59397	LUAD	2.02745	2.35182	3.03091	5.11509	3.82178	MID
	200	A4PL	3.99246	4.50182	1.09398	UCS	0.162274	2.39732	3.13994	6.0293	2.69906	LOW
	201	A4EI	5.91874	7.10914	2.93136	SARC	2.1132	2.69354	3.28974	5.77928	4.97781	HIGH
	202	4130	6.07865	6.28524	0.923377	LUSC	1.80048	1.98934	2.84904	5.76303	3.27971	MID
	203	6460	3.49742	7.07194	1.22888	COAD	0.871527	3.17454	3.27431	6.60574	3.1208	LOW
	204	A2EY	1.71877	2.95103	0.137416	UCEC	0.0694524	1.3591	0.813583	5.1518	0.886631	LOW
	205	A6AN	2.91376	4.94587	1.07217	PRAD	0.182303	2.95865	2.97509	6.68847	2.49069	LOW
	206	A1HR	3.38415	7.18735	0.750697	BLCA	0.846159	3.23043	4.89621	6.25569	2.63326	LOW
	207	A3GI	4.3173	4.34887	0.862198	UCEC	0.976876	3.01794	4.15702	6.75246	2.52968	LOW
	208	A0T6	5.51118	7.4616	3.63872	BRCA	2.00362	3.19533	4.70103	6.33752	5.30895	HIGH
	209	A1ND	7.76059	7.72031	3.94915	BRCA	3.00912	2.84488	3.78329	6.07398	6.18507	HIGH
	210	A5YM	4.24732	5.7414	0.944777	BRCA	0.832727	1.5177	2.26165	5.44465	2.84547	LOW
	211	AAZ6	4.05563	5.68571	1.44078	BRCA	0.964322	2.47339	2.93878	5.90979	3.21475	MID
	212	A1NY	3.45847	5.2952	1.57828	UCEC	0.801223	2.39883	3.30796	6.3282	3.06891	LOW
	213	A6AP	3.78177	5.40138	1.34443	PRAD	0.476412	2.4677	2.7753	6.8012	3.01703	LOW
	214	A3Z5	2.97647	4.81343	2.80213	BRCA	1.00503	3.12358	3.67001	6.12172	3.42411	MID
	215	7367	4.8197	7.44781	2.97262	HNSC	2.02809	3.08918	3.32811	6.36447	4.7431	HIGH
	216	A9FW	3.37081	7.19061	1.59585	LIHC	0.510818	2.73753	2.68923	5.59271	3.38192	MID
	217	A12J	3.59924	6.5786	1.42564	LIHC	1.24835	3.42758	2.80532	5.0177	3.23185	MID
	218	AAUM	4.35472	5.19467	2.38152	PAAD	1.00784	3.3463	3.10895	5.6736	3.7768	MID
	219	4828	4.23349	6.31966	2.89319	KIRC	1.22749	3.2132	2.79063	6.09711	4.26177	MID
	220	A9HI	7.3662	7.26917	3.10619	SARC	1.48997	3.37668	3.09136	6.68342	5.49944	HIGH
	221	AB32	8.17312	9.13009	4.14629	SARC	2.25385	2.58105	3.60422	6.30845	6.76354	HIGH
	222	A20A	2.91501	6.39077	2.81328	CESC	2.74381	2.59409	4.08249	6.69518	3.74228	MID
	223	7584	3.76263	7.71407	2.03509	KIRP	1.05967	2.22708	2.74661	5.94693	3.89451	MID
	224	A2OM	3.98988	5.43879	1.26006	UCEC	1.8255	3.05605	3.89028	6.63331	3.01267	LOW
	225	A252	6.04532	7.96996	3.26549	BRCA	2.79827	4.37922	5.02889	6.23111	5.39852	HIGH
	226	A7HF	3.9042	4.06141	2.00113	PCPG	2.21773	3.36942	2.67916	5.66029	3.16588	LOW
	227	3860	3.37653	7.26516	1.24838	COAD	1.34464	2.24319	3.03295	7.31293	3.12863	LOW
	228	AA5U	5.62407	4.33589	1.24649	OV	1.05319	3.34489	5.22895	6.96446	3.12085	LOW
	229	A9V6	5.43614	6.36425	3.29392	THYM	4.53471	3.396	4.06462	7.21675	4.84824	HIGH
	230	A6H0	4.4804	4.29273	0.862227	PCPG	0.854931	1.95928	1.95496	6.17393	2.5501	LOW
	231	AA82	4.05604	4.95371	2.4401	BLCA	1.49833	3.10983	4.05219	6.33697	3.66	MID
	232	6166	2.89438	4.38922	0.281242	COAD	0.753442	2.96734	3.25386	7.16845	1.52876	LOW
	233	8491	4.51222	6.70843	2.30079	LUSC	2.20953	2.89696	3.30974	6.55108	4.1143	MID
	234	A3X6	4.36094	7.55372	2.01847	BLCA	1.8605	2.66359	3.71118	6.07371	4.05124	MID
	235	A20U	3.95117	7.43374	1.99637	BLCA	1.17603	2.26791	3.33928	6.15854	3.88501	MID
	236	A8NF	5.7859	6.79953	2.24967	ESCA	1.21544	4.70883	5.08294	7.09869	4.45646	MID
	237	3527	2.60154	6.76614	2.69811	COAD	0.34717	2.07313	1.7369	4.02841	3.62141	MID
	238	A3UW	4.42936	5.54762	2.45365	THCA	2.59085	2.55	2.84925	5.09579	3.92121	MID
	239	6023	6.17661	7.88001	1.96091	HNSC	4.57742	2.65578	3.83062	6.65327	4.56995	MID
	240	A9K2	3.43913	6.24935	1.47231	KIRP	1.20722	2.01877	1.44889	4.72334	3.16297	LOW
	241	5040	5.08476	5.56259	2.15702	LUSC	3.3	3.5445	5.109	6.20617	3.93671	MID
	242	A28S	3.63284	3.42626	0.790829	THCA	1.07512	3.28294	3.72561	6.39146	2.14314	LOW
	243	A1CI	2.89937	2.14955	0.54282	UCEC	0.597431	2.23677	1.56192	6.4598	1.50119	LOW
	244	A4MB	4.62962	6.55108	3.84053	THCA	3.47023	2.3318	3.48814	6.1098	4.88371	HIGH
	245	A6G5	4.42127	6.14727	0.692022	LIHC	1.12258	1.73242	1.98143	4.60837	2.6594	LOW
	246	1907	4.67445	6.58745	1.80934	OV	1.49464	1.87494	2.76271	5.26878	3.81935	MID
	247	A9VV	4.92574	5.65742	1.92664	MESO	0.697355	1.85024	1.9378	6.93729	3.77251	MID
	248	A7C4	3.27739	4.49768	2.73024	LGG	0.826471	2.05945	3.15142	5.59339	3.42694	MID
	249	A9I1	5.52549	6.35086	2.5987	SARC	2.01694	4.62256	2.56421	6.46362	4.50111	MID
	250	A84Y	4.722	5.29444	2.30802	TGCT	0.913247	1.5959	3.52371	6.19634	3.86422	MID
	251	A622	3.34747	6.27851	0.373546	HNSC	0.873245	1.79837	1.12923	6.63361	1.98749	LOW
	252	4849	6.14009	7.36558	3.43543	KIRC	1.74639	3.51564	2.9911	7.07702	5.37594	HIGH
	253	A819	5.99213	6.77611	1.80771	PCPG	3.52246	3.22924	3.65933	6.18123	4.18694	MID
	254	A96O	4.71626	5.28081	1.68307	THYM	3.33542	2.51668	1.81736	6.44007	3.47376	MID
	255	A6MF	3.2941	5.60037	1.15703	BLCA	1.64744	3.58848	5.06793	6.94212	2.77395	LOW
	256	1077	5.31295	7.27991	3.19691	LUSC	2.56855	3.29776	3.94414	7.96883	4.98193	HIGH
	257	5273	3.45711	6.89738	3.78416	LGG	0.954314	1.49282	3.322	5.92036	4.48527	MID
	258	A97D	3.2674	5.92657	0.745665	COAD	1.56475	3.1569	3.43041	7.19095	2.4351	LOW
	259	A4AH	4.95544	6.13126	2.2618	LUSC	4.05209	3.76953	3.98842	6.75454	4.09602	MID
	260	7924	5.33239	8.10991	2.3893	PAAD	1.44658	3.54793	4.46841	6.31784	4.69248	HIGH
	261	A6SA	4.10915	4.17211	1.47246	BRCA	0.27728	3.35327	3.80462	6.89822	2.93348	LOW
	262	AAE1	2.7567	5.02371	0.422454	LIHC	0.227347	1.99702	2.15527	6.51785	1.8019	LOW
	263	A726	4.69387	6.32016	1.93203	SKCM	0.594248	3.20038	3.40845	6.15669	3.85559	MID
	264	A108	6.58486	8.42923	4.0766	BRCA	2.63362	2.98967	4.29588	5.94524	6.09365	HIGH
	265	AA6D	4.60559	5.06208	0.853775	STAD	2.53867	4.54612	4.19065	5.94257	2.7101	LOW
	266	7382	6.88661	8.47849	3.28884	HNSC	5.18423	3.07554	4.13466	6.13428	5.76929	HIGH
	267	A1KX	7.22215	7.48152	2.81668	SARC	0.645944	2.72866	3.67395	6.18509	5.33906	HIGH
	268	A59B	5.90431	5.74357	1.08291	UCS	1.19011	2.36186	2.39557	5.22726	3.3239	MID
	269	A3L4	4.5185	4.72683	1.10972	SARC	0.36868	2.5914	2.46346	6.03956	2.87249	LOW
	270	A6K2	4.59968	6.34757	1.26493	HNSC	3.66886	2.5108	2.65572	6.13287	3.33017	MID
	271	A763	1.43866	4.98203	0.13944	BLCA	0.669333	1.85064	2.08048	6.55812	0.999811	LOW
	272	1769	5.50567	4.96453	1.12071	OV	0.655643	1.2719	2.76488	5.61389	3.12891	LOW
	273	A3M9	8.28345	8.4679	4.0791	LIHC	3.30859	1.88069	2.47554	5.97838	6.58947	HIGH
	274	6019	5.90895	9.3644	4.57016	HNSC	2.06068	3.11255	3.8838	6.48823	6.32374	HIGH
	275	A5XP	5.20593	5.2343	1.08636	PCPG	3.44577	3.39506	4.10539	6.42655	3.09346	LOW
	276	A74L	4.70652	6.84992	2.85481	LGG	0.920155	2.47122	3.97978	6.62758	4.51496	MID
	277	A7P6	6.18292	7.3142	3.59454	MESO	1.23637	3.15753	2.15484	6.09651	5.4576	HIGH
	278	A6YR	6.34703	7.55789	3.5423	SARC	0.878862	2.57288	3.42006	6.29258	5.53884	HIGH
	279	A09E	4.11758	6.0662	1.7649	BRCA	0.798123	2.67768	4.94631	6.59601	3.53259	MID
	280	A3A7	2.26991	4.60112	1.35349	LIHC	0.258518	1.99219	0.639983	5.39789	2.41792	LOW
	281	2672	4.17656	7.14086	3.10824	COAD	3.23655	2.49947	2.9207	6.86668	4.52579	MID
	282	A6MZ	6.05432	6.50635	2.30616	PCPG	2.69001	3.39506	2.50893	5.70442	4.49536	MID
	283	6463	4.35026	6.02992	1.504	COAD	0.930383	2.61172	3.01483	6.15879	3.40428	MID
	284	A0ZL	3.09736	5.09845	0.834576	CESC	1.96817	2.28996	3.64626	6.45992	2.3621	LOW
	285	A0BV	4.98969	7.63351	4.24787	BRCA	1.12247	3.04619	5.12115	6.34492	5.44908	HIGH
	286	A45H	4.54004	6.11073	2.16903	THCA	1.56858	2.86526	3.76439	6.68804	3.91868	MID
	287	7142	5.58901	7.68825	3.09414	LUSC	1.35268	3.05886	4.71541	6.93903	5.10389	HIGH
	288	A3S1	4.74931	5.54822	1.94546	UCEC	1.54933	2.39407	3.9638	6.35708	3.7148	MID
	289	A023	2.409	5.43911	1.0078	READ	0.729343	2.96567	2.5719	6.83224	2.36363	LOW
	290	7913	4.59765	5.47406	1.94752	LUAD	0.930447	3.33797	4.88653	6.72515	3.65967	MID
	291	1000	5.78201	7.90732	3.47234	LUSC	1.94594	3.13453	3.60241	5.89373	5.41473	HIGH
	292	6143	5.7605	6.95396	2.45711	LUSC	2.2938	3.4753	4.81521	7.44357	4.61713	HIGH
	293	A1GS	3.9685	5.55885	1.64828	UCEC	0.596276	2.25687	3.11542	7.18792	3.31294	MID
	294	A68F	3.45676	4.77521	0.366973	PCPG	1.89777	2.11922	3.25455	6.77251	1.82291	LOW
	295	3467	5.02542	3.13534	0.237378	KIRP	1.25236	4.01642	4.40978	6.88897	1.55227	LOW
	296	6677	3.57887	6.41073	1.33308	COAD	0.87525	2.78541	3.52333	6.85554	3.1273	LOW
	297	4486	3.86853	4.4853	0.31483	LUAD	0.65441	2.13221	2.26405	6.36899	1.76118	LOW
	298	A0EO	4.57304	6.25327	2.54705	BRCA	1.04171	3.1187	3.70497	6.47242	4.17622	MID
	299	A6WG	4.88142	6.1889	3.52823	LGG	1.11515	2.72716	3.20131	5.64079	4.74139	HIGH
	300	3394	4.32144	6.76183	2.36066	LUSC	2.8132	2.83385	4.18461	6.77441	4.10118	MID
	301	A5U3	3.96421	6.99299	1.29305	CESC	4.2307	2.01734	3.51678	6.26561	3.29719	MID
	302	4389	5.001	7.6851	3.28056	LUAD	2.54262	3.22512	3.83353	6.48651	5.01439	HIGH
	303	5988	5.78602	9.25419	2.01368	KIRC	1.58542	2.96426	4.53659	6.75835	4.75959	HIGH
	304	A3ZP	4.41026	5.93308	3.14678	THCA	2.52894	2.71831	2.92273	6.14805	4.35048	MID
	305	A1KN	4.66486	6.23626	2.36365	BRCA	1.68342	2.73203	5.06509	6.94827	4.09684	MID
	306	A9J0	5.15324	7.46524	3.1964	PAAD	0.594737	2.77518	3.23407	6.53406	4.97273	HIGH
	307	A9QN	4.95476	5.39934	2.39	THYM	6.31416	1.74245	1.95121	6.04654	3.99871	MID
	308	A40R	4.00284	5.51578	2.04704	THCA	1.2748	2.75173	3.77975	6.34708	3.56205	MID
	309	A1HJ	4.0319	3.85385	1.14255	BRCA	1.3054	2.18661	3.02239	7.59456	2.60871	LOW
	310	A3B6	6.51241	7.4039	3.00262	BLCA	6.01613	2.98975	3.2104	6.74788	5.25091	HIGH
	311	AAN2	5.0454	6.24994	1.95845	BLCA	3.81915	2.11768	3.58635	6.41391	3.95271	MID
	312	1079	5.03595	7.47498	2.09203	LUSC	4.38618	3.01174	3.92974	6.77406	4.28634	MID
	313	5280	4.90247	6.78468	3.37358	LGG	0.849141	2.46533	3.7981	6.25485	4.82331	HIGH
	314	A5NK	6.79206	7.8331	3.51448	KIRP	1.46165	2.37756	2.53591	5.27697	5.71828	HIGH
	315	AA62	5.57964	6.87849	3.04425	CESC	4.25838	2.82741	3.69447	6.37387	4.8887	HIGH
	316	A3GK	4.06457	5.8917	1.57081	CESC	1.3684	2.91603	3.93791	5.82594	3.35063	MID
	317	7143	5.84559	7.67085	4.28333	LUAD	2.42704	4.14788	3.64572	6.53977	5.76967	HIGH
	318	A513	6.04414	6.41469	2.72324	LUSC	1.63666	3.35021	2.80603	5.13298	4.72641	HIGH
	319	A9TZ	7.21145	9.37032	4.33037	DLBC	4.95668	2.98044	5.43104	5.35268	6.63897	HIGH
	320	8003	5.53361	7.44968	3.29592	PAAD	1.36525	3.51976	3.832	5.51619	5.14092	HIGH
	321	A66P	5.3482	7.32328	1.92073	BRCA	0.721829	2.89148	2.33196	5.52215	4.22143	MID
	322	A168	1.9193	6.45809	1.48603	UCEC	0.671358	2.28781	3.24145	4.32155	2.64094	LOW
	323	AARE	4.66097	5.73708	1.98218	LUAD	1.2185	2.6848	3.6717	5.96011	3.75639	MID
	324	A2QT	2.96948	6.01679	0.369814	UCEC	0.247632	1.75265	2.20833	6.16919	1.87648	LOW
	325	A4EC	5.01593	7.6084	2.77246	KIRC	1.86524	2.87068	3.15691	6.68949	4.72973	HIGH
	326	8510	5.80118	8.63284	3.99649	LUAD	3.09611	2.9091	2.98907	5.84665	5.84946	HIGH
	327	A3DW	3.30605	4.89121	2.20746	THCA	2.08704	2.62809	3.64319	6.56039	3.2926	MID
	328	6547	4.56364	7.41283	3.34297	READ	1.65417	3.28637	4.55542	5.8687	4.83589	HIGH
	329	A4AX	6.34806	6.58592	2.05834	CESC	2.75478	2.88995	3.31163	5.55854	4.41494	MID
	330	A8HR	5.26637	6.84111	2.67873	BRCA	1.63831	2.79723	3.74659	6.18794	4.58693	MID
	331	A5IV	5.84	7.07001	3.3509	COAD	1.13424	3.13874	3.88162	5.74115	5.17208	HIGH
	332	A10Z	3.27594	5.3905	1.12181	LIHC	0.304497	2.73311	3.17833	6.4624	2.70579	LOW
	333	A86X	4.7606	5.29064	1.54566	LGG	0.741744	2.4961	3.86229	6.45892	3.38918	MID
	334	5008	6.15376	8.27894	3.21223	KIRC	2.46474	3.79003	4.05106	5.92904	5.46983	HIGH
	335	4346	5.31629	8.44904	4.26015	KIRC	2.67421	3.53121	3.35023	6.19118	5.76253	HIGH
	336	7980	6.16023	7.66882	3.23446	LUAD	3.09526	3.8897	4.16375	6.49263	5.34617	HIGH
	337	AAF8	5.34199	6.1727	1.73442	TGCT	1.07547	2.42537	3.70701	5.63969	3.85281	MID
	338	4080	4.37892	6.21086	1.5597	LUSC	2.11839	2.99689	4.17851	7.9106	3.48755	MID
	339	A3R8	4.47781	6.2726	3.39401	THCA	2.47433	2.67846	3.42225	6.2574	4.56817	MID
	340	3845	4.37726	5.84038	1.79573	COAD	3.16164	2.68122	3.06864	7.49173	3.58065	MID
	341	A89V	4.56912	6.05215	4.38909	LGG	2.04838	2.76501	3.7861	6.43017	4.95114	HIGH
	342	A18A	2.98519	5.95044	2.47992	UCEC	0.344293	2.51927	2.39722	4.03291	3.53172	MID
	343	A4J8	4.73391	5.46063	1.86581	STAD	0.689603	3.60316	2.64171	5.06249	3.64007	MID
	344	A1QG	3.87776	4.65561	2.01388	THCA	1.64512	2.91606	3.00449	5.63661	3.31281	MID
	345	A3J0	4.67934	6.18076	2.93107	BRCA	1.59105	4.83951	5.18841	6.60782	4.3929	MID
	346	8339	3.24338	4.25884	1.35017	KICH	2.17424	2.77086	3.156	6.60693	2.65191	LOW
	347	5633	6.05894	6.06818	3.76797	KIRC	1.7778	3.89636	5.18044	7.7912	5.17433	HIGH
	348	A0EU	4.28225	6.06666	2.14255	BRCA	1.95168	3.27888	4.02712	6.42943	3.81813	MID
	349	5834	5.59679	7.92261	2.47417	KIRC	1.91555	3.39127	3.90219	7.18588	4.78717	HIGH
	350	A2HQ	4.05001	6.07391	0.799745	BLCA	1.25493	3.41096	3.79571	6.69881	2.69955	LOW
	351	A1MX	3.87649	5.24404	1.44118	UCEC	0.635264	2.96103	1.81074	6.6961	3.08277	LOW
	352	6539	3.49215	7.52081	1.38352	COAD	1.36049	2.9262	4.0869	6.21461	3.31218	MID
	353	7377	5.16583	7.85647	1.68041	HNSC	2.92696	2.77558	3.51376	6.32182	4.08564	MID
	354	A1PE	5.89203	8.37185	4.21715	BRCA	3.10516	3.77692	5.1843	6.42264	5.92519	HIGH
	355	6861	3.43704	5.85553	1.74362	READ	0.453172	2.67457	3.20459	6.6582	3.27391	MID
	356	A8LE	4.73193	6.43491	2.98763	KIRP	1.54147	3.85403	3.72241	6.33576	4.49748	MID
	357	6295	3.82189	6.97269	1.29859	COAD	1.75221	3.03816	3.64001	6.75107	3.25875	MID
	358	A8TC	3.55493	4.75879	0.663729	LIHC	0.75915	4.15047	2.89643	7.51877	2.23927	LOW
	359	3890	2.94962	6.51856	1.22982	READ	0.763785	2.68891	2.65026	6.29353	2.87025	LOW
	360	2261	5.87335	7.36052	3.68663	OV	1.70664	2.96529	3.96162	6.43139	5.42177	HIGH
	361	A1OF	4.74173	7.31404	2.61388	UCEC	1.86022	1.89535	3.23725	5.52533	4.49221	MID
	362	A5RG	5.30105	7.13252	2.84605	LIHC	2.17506	2.74871	2.56558	4.97963	4.75645	HIGH
	363	A3S3	3.95017	3.72378	1.62374	THCA	1.37255	2.78263	3.56228	6.49805	2.87986	LOW
	364	6311	3.77845	7.45703	3.04813	COAD	0.834033	2.86872	3.54802	6.77109	4.41202	MID
	365	A7HT	6.21458	8.97788	4.2793	KIRP	1.70425	3.01169	3.65291	5.82236	6.20373	HIGH
	366	A4VW	3.48251	4.86797	0.84158	UCS	0.765989	3.12603	3.43684	6.78248	2.42537	LOW
	367	A7WX	6.1817	6.6979	2.4308	PCPG	3.41871	2.77729	3.10087	5.86666	4.65156	HIGH
	368	1623	5.61293	7.45252	3.45579	OV	2.13161	3.3506	3.37152	6.01135	5.24824	HIGH
	369	A227	5.235	6.09188	2.78482	BRCA	1.48711	3.20127	4.00643	6.47668	4.46158	MID
	370	A0TN	3.96562	6.19756	0.737309	CESC	3.40645	2.11055	2.98762	6.44997	2.6266	LOW
	371	A5Y8	6.73162	9.62457	2.96627	SARC	1.42536	2.08146	1.87878	5.20087	5.77082	HIGH
	372	A3QD	5.44001	6.81318	2.65857	CESC	4.67716	2.74206	2.55771	6.12181	4.61884	HIGH
	373	A9K4	3.95405	8.32298	2.04825	KIRP	0.750253	2.52878	2.98229	7.15195	4.06975	MID
	374	A68H	4.36879	5.32463	2.38524	SARC	1.72221	2.00382	2.38276	6.00863	3.81412	MID
	375	A9R5	3.67619	5.59087	0.699177	BLCA	1.05612	2.83029	3.18904	6.4766	2.4312	LOW
	376	AA7Q	5.24657	8.0881	3.57938	BLCA	3.1758	3.51933	3.39446	5.71051	5.33552	HIGH
	377	AABI	5.38645	5.95321	3.66024	PAAD	0.994414	3.20199	2.99488	6.60905	4.89615	HIGH
	378	8433	3.17693	4.66465	1.13386	KICH	0.940928	1.85235	2.86572	4.20688	2.56131	LOW
	379	5418	6.68444	7.47138	4.07715	GBM	1.98382	2.38684	3.77149	5.84969	5.88312	HIGH
	380	8419	2.90514	5.018	2.84612	KICH	1.59097	2.10057	4.08	5.20947	3.46192	MID
	381	AAEW	4.48511	8.4999	3.57037	TGCT	3.11748	2.65528	3.58097	6.0295	5.14399	HIGH
	382	A93Z	5.00208	6.78915	2.13686	KIRC	1.95901	2.89181	3.66709	6.84088	4.17107	MID
	383	A2H2	3.43867	5.14539	1.27237	UCEC	0.574888	2.21848	2.68311	7.33661	2.82363	LOW
	384	5904	5.74856	7.67978	2.77763	KIRC	2.18712	3.44278	3.95622	6.9627	4.96814	HIGH
	385	A08O	4.74898	5.74518	2.63364	BRCA	1.7449	3.66857	4.37336	6.75423	4.15739	MID
	386	A25L	4.39017	5.67602	2.22873	THCA	2.44059	2.32434	3.27436	5.82246	3.81529	MID
	387	A1OV	5.37926	7.47996	3.21096	BRCA	2.31158	2.49372	4.21796	6.33047	5.05536	HIGH
	388	A59V	5.09578	5.65726	1.35404	PRAD	1.37015	3.15608	3.22972	6.67238	3.39221	MID
	389	A9JS	4.60675	7.75884	2.69015	KIRP	1.33427	2.91132	3.48693	5.63071	4.58131	MID
	390	A3MA	2.85386	4.40316	2.32872	LIHC	0.200359	2.48244	3.26533	6.53346	3.08157	LOW
	391	7102	6.56283	7.85033	2.69745	HNSC	1.22231	2.3098	3.05412	6.24443	5.17978	HIGH
	392	4625	7.19314	8.76208	2.6689	LUAD	6.98597	2.96723	3.66251	6.51059	5.52018	HIGH
	393	A8NR	5.35572	7.09707	2.52301	ESCA	1.6973	4.34232	3.71423	6.51396	4.57726	MID
	394	2280	6.554	5.82934	2.44283	OV	0.862887	3.30881	3.51305	6.4414	4.536	MID
	395	4693	6.33279	7.68304	3.50359	KIRC	2.55286	3.79973	4.14275	6.54909	5.54473	HIGH
	396	A901	3.97661	7.28609	2.19529	CESC	2.90312	3.44432	3.30898	6.90374	3.99177	MID
	397	A84B	4.08063	5.04187	1.57015	LGG	0.827659	2.28439	4.22585	5.39723	3.18483	MID
	398	A8SF	3.64565	4.35171	1.65003	PRAD	0.382485	3.08283	3.83575	6.8037	2.96922	LOW
	399	A16D	3.43993	4.81676	1.68776	UCEC	1.1392	1.91332	2.74654	5.93172	3.03532	LOW
	400	A4XK	3.69069	8.07263	3.5578	DLBC	9.07996	1.81129	2.96156	6.31726	4.73261	HIGH
	401	A6QG	4.25378	4.259	0.974111	PCPG	2.19081	2.66298	3.0605	6.61488	2.60354	LOW
	402	5417	5.65671	6.33114	2.16506	GBM	1.12538	2.09087	4.09836	7.09571	4.26421	MID
	403	4675	4.64999	7.57261	2.83044	LUAD	0.781799	4.63269	3.67042	5.49858	4.63643	HIGH
	404	A85E	3.82881	4.53428	2.08001	LGG	0.374611	1.93309	3.15544	6.21314	3.30531	MID
	405	6163	4.5892	6.38718	1.75822	COAD	1.46888	2.79944	3.74061	6.71422	3.7214	MID
	406	1970	6.09024	6.19979	3.0324	GBM	1.4697	2.67011	4.20751	5.89901	4.85586	HIGH
	407	A9QT	3.60032	4.34207	2.19097	THYM	2.1151	2.59809	2.19634	6.62733	3.24757	MID
	408	A0XP	4.77332	6.25322	3.42697	BRCA	2.29882	3.60847	4.93293	6.68715	4.67676	HIGH
	409	1361	4.37684	5.06973	1.67659	OV	0.675345	2.19652	2.91419	5.69867	3.33829	MID
	410	A0DC	8.2478	5.73996	2.3925	BRCA	1.1898	6.84974	4.65611	6.96092	4.83838	HIGH
	411	1919	5.28888	7.74096	2.50985	OV	1.2287	2.17984	3.31146	6.14737	4.68384	HIGH
	412	A6V6	4.93397	6.4467	3.19423	HNSC	3.19977	2.22479	3.51883	6.43241	4.66624	HIGH
	413	A95G	5.32124	5.25886	2.23126	THYM	4.87175	3.22637	3.51977	6.62779	3.96721	MID
	414	2486	7.08289	8.60131	3.84806	GBM	2.94816	2.10951	2.77623	6.19033	6.16603	HIGH
	415	A5HJ	6.41618	8.10029	3.50829	LUSC	6.65732	3.3734	3.66268	6.26849	5.67053	HIGH
	416	A42X	4.06591	4.09011	2.02483	SARC	0.555074	4.19512	3.01298	5.97688	3.22919	MID
	417	A6YJ	3.08234	2.20826	0.583682	PCPG	1.32076	2.65125	3.57888	6.29042	1.58381	LOW
	418	A4BD	5.93015	7.14925	3.69231	LUAD	1.51318	3.42971	1.95355	6.13524	5.38941	HIGH
	419	A723	4.36529	4.9033	0.713704	PRAD	0.787387	2.79619	2.60041	6.61639	2.48127	LOW
	420	A5ZW	4.97324	6.27234	2.79147	BRCA	2.03207	2.89746	3.80127	6.61834	4.43235	MID
	421	A9PM	5.96878	9.18321	3.07213	KIRP	1.07777	2.56903	3.11083	5.41718	5.52213	HIGH
	422	A2OF	3.77385	7.26381	0.401476	BLCA	0.224744	2.38609	3.41959	6.269	2.22435	LOW
	423	5215	8.08121	7.86604	3.84453	GBM	1.28935	2.40042	4.07417	6.15318	6.25209	HIGH
	424	A6F2	5.38961	7.43175	1.96188	STAD	1.6665	3.74282	3.85969	5.36262	4.28325	MID
	425	A6GW	5.07246	5.2332	1.21664	PCPG	2.25483	3.1461	3.62255	5.92918	3.18456	MID
	426	A129	5.24597	6.05339	2.97372	BRCA	1.87297	2.27327	3.76581	6.26348	4.55381	MID
	427	A7RM	4.43123	4.8731	1.31536	LGG	0.2121	2.98518	4.37053	6.88661	3.05112	LOW
	428	A3W6	4.78696	6.96968	3.39042	BRCA	1.40691	2.19569	4.20707	6.3973	4.83625	HIGH
	429	A2R7	4.18253	4.99942	0.887285	CESC	1.59089	2.60197	3.83913	6.17689	2.64733	LOW
	430	A5VU	4.61235	8.06627	1.88967	SKCM	0.668281	2.52764	3.89306	6.24093	4.12724	MID
	431	686	6.30429	7.08783	2.65944	GBM	0.627386	2.02696	3.3547	6.33023	4.91639	HIGH
	432	A5FT	4.45244	3.56191	0.76679	OV	0.876375	3.11903	3.05183	6.36945	2.2996	LOW
	433	A96P	4.04335	4.87457	2.8476	THYM	2.96171	3.2325	3.74018	6.61375	3.8287	MID
	434	A2OE	3.92079	6.38763	0.856797	BLCA	2.3076	4.0583	4.95026	6.39946	2.77884	LOW
	435	A5XJ	4.32444	5.61771	1.93251	PCPG	0.809779	3.73765	4.85886	5.5843	3.60748	MID
	436	A5DE	4.65769	6.88704	3.54667	BRCA	2.59417	2.73865	4.08031	6.10768	4.84553	HIGH
	437	A4U1	3.23368	3.01426	0.894133	BLCA	0.420159	3.10339	2.66163	5.81158	2.05791	LOW
	438	A93U	5.07623	6.21227	3.11856	THCA	3.39433	2.7981	3.4005	6.05866	4.61582	HIGH
	439	A6E7	2.90354	4.6046	0.799864	PRAD	0.189464	2.88044	2.97374	6.40157	2.20316	LOW
	440	7314	2.66365	3.67454	0.717242	PRAD	0.632798	3.61889	4.75457	6.57667	1.91476	LOW
	441	2771	6.00228	7.66925	2.46835	LUSC	2.32331	1.84203	3.76783	6.34066	4.84349	HIGH
	442	A5EO	4.01164	7.3794	2.12551	SKCM	0.994748	2.39741	1.97599	3.98132	3.97743	MID
	443	6681	2.9692	6.57586	1.76406	READ	0.358607	2.87384	3.82617	7.19176	3.25363	MID
	444	A9IO	2.88285	4.03455	1.23924	PAAD	0.865105	4.30804	3.12343	5.12939	2.43365	LOW
	445	AAVV	4.68172	6.57422	2.55917	LIHC	0.980578	2.91776	2.2456	6.18168	4.28663	MID
	446	A13Y	4.16832	5.65247	1.35263	BRCA	0.958177	4.03188	4.73248	6.63957	3.17049	LOW
	447	A1N3	3.81797	5.53563	1.78041	BRCA	1.44825	3.0201	4.9	6.78119	3.35099	MID
	448	A3VY	4.11613	4.3766	0.527506	BLCA	0.712459	3.51379	6.00398	6.21806	2.11812	LOW
	449	A3CV	5.41814	7.31279	3.35155	THCA	3.82402	3.49024	4.43695	6.43032	5.10183	HIGH
	450	A0U9	4.13889	4.58382	0.786126	UCEC	1.87103	1.84534	3.15691	6.77673	2.46151	LOW
	451	A9VH	2.55396	5.43921	1.13379	LIHC	0.434185	2.52429	3.00145	5.83991	2.50665	LOW
	452	A09M	5.28535	6.79135	2.45984	BRCA	1.49139	3.42219	4.35232	6.36508	4.45293	MID
	453	7716	4.72876	8.52473	2.35262	STAD	1.93209	3.09702	4.02446	5.47524	4.5603	MID
	454	A4PQ	6.46791	6.71935	2.24133	UCS	1.18929	3.18817	3.68024	6.1823	4.60114	MID
	455	A1J5	5.69952	8.10406	3.903	BRCA	2.63549	4.31993	4.38376	6.2653	5.64911	HIGH
	456	1603	4.30041	5.48653	1.31566	OV	1.17247	1.76041	3.26827	5.79612	3.14281	LOW
	457	A1KR	2.93462	3.42086	0.832835	BRCA	0.365731	2.99104	2.4468	6.77106	2.02962	LOW
	458	A0FN	5.24299	6.99333	4.14161	BRCA	1.70217	2.78537	4.06008	6.60196	5.33512	HIGH
	459	A64Z	4.1336	5.15202	1.15107	HNSC	2.36326	2.53288	3.45153	7.55098	2.90493	LOW
	460	A1O5	4.21142	5.01757	1.42684	UCEC	0.323428	1.91162	1.82554	6.70424	3.11242	LOW
	461	A054	4.0483	3.20357	0.521793	UCEC	1.1396	2.58343	3.54504	6.66315	1.89148	LOW
	462	A39S	3.77757	4.91138	1.64441	THCA	1.79277	3.46051	4.31669	5.84276	3.1247	LOW
	463	7725	5.67196	7.02842	3.12155	LUAD	2.84431	3.98758	3.41241	6.65486	4.99253	HIGH
	464	A3JX	4.71591	6.81427	1.6904	BLCA	2.28895	2.70929	3.84712	6.25016	3.78726	MID
	465	A290	3.33717	3.63702	0.98637	THCA	0.752456	2.50938	3.01876	7.00217	2.28764	LOW
	466	A5U2	2.76342	4.72832	0.753864	CESC	3.83721	2.24469	3.35779	7.05333	2.14363	LOW
	467	A9R9	3.6995	4.40367	1.00433	BLCA	0.733905	2.89173	2.73923	5.59698	2.5387	LOW
	468	A4PF	5.31412	8.06521	2.07143	STAD	3.14172	4.02608	3.85873	5.78718	4.46107	MID
	469	A42P	3.44443	4.45873	0.322795	BLCA	0.512536	3.28822	3.64024	6.85924	1.70511	LOW
	470	A1EU	6.98162	8.37803	4.02238	BRCA	2.86082	4.07081	5.09466	6.73992	6.17344	HIGH
	471	A099	4.25653	6.0982	2.74477	BRCA	1.27525	4.70022	6.17684	7.24325	4.1456	MID
	472	A8LF	3.03735	3.94135	2.46863	LIHC	0.281703	2.81486	2.00392	5.51511	3.09171	LOW
	473	6594	5.28629	8.65713	3.21571	LUAD	6.52408	3.17072	4.02124	6.2769	5.27959	HIGH
	474	4133	4.01299	6.5518	1.22124	LUSC	4.19952	1.59848	4.35146	6.96772	3.17841	MID
	475	A3QK	3.40219	4.14814	0.696417	BLCA	1.21786	3.01892	3.80121	6.13821	2.14204	LOW
	476	A0EN	5.26274	7.4655	3.48183	BRCA	2.13899	2.99567	4.10616	6.10331	5.1526	HIGH
	477	A7B8	5.30918	7.29472	3.74996	PAAD	1.16513	2.95177	2.60046	6.43851	5.25639	HIGH
	478	A2CX	7.05015	10.2034	5.67017	UCEC	3.85498	2.96977	3.2078	6.48263	7.41618	HIGH
	479	A65F	3.99173	4.94965	1.10097	PRAD	0.868228	4.07997	4.43105	6.56758	2.7915	LOW
	480	5097	7.40704	9.04886	3.47258	KIRC	2.00618	3.47413	5.12957	6.65802	6.15125	HIGH
	481	A8AZ	4.75678	6.60014	1.32725	PCPG	2.83856	3.16688	4.07768	6.29265	3.46689	MID
	482	1596	4.44124	7.82045	2.15023	LUAD	1.45627	2.85953	4.73744	6.8159	4.21121	MID
	483	A6XA	3.71199	6.22091	3.53805	LGG	0.885253	1.99222	3.03595	6.15189	4.33919	MID
	484	A9DA	3.85924	5.29449	1.82265	CESC	2.80077	2.4733	3.24573	6.49176	3.33946	MID
	485	156	7.82023	7.87168	3.80873	GBM	1.45669	2.7912	3.95613	5.87442	6.16627	HIGH
	486	6496	2.4044	3.71422	0.57173	PRAD	0.332112	2.75887	2.98203	6.1882	1.72195	LOW
	487	A28K	2.91935	4.68846	0.721476	COAD	0.562342	2.0809	3.30297	6.36058	2.14542	LOW
	488	A959	4.11214	5.89722	2.71458	CESC	2.01169	3.03855	4.16427	5.91626	4.03775	MID
	489	7288	3.7788	9.07901	2.02644	KIRP	1.9626	3.61688	3.56607	5.89245	4.1119	MID
	490	A770	3.08798	6.86944	1.56468	CESC	1.26256	2.73147	3.31566	6.40916	3.21371	MID
	491	3574	2.72067	7.54213	1.12409	READ	0.581115	2.23639	3.16719	6.97198	2.84658	LOW
	492	A8PH	4.54214	5.30637	0.372718	STAD	0.832094	3.20244	2.71842	6.10136	2.0788	LOW
	493	6825	5.86142	8.24989	3.48121	HNSC	3.70326	2.48045	3.60025	6.54546	5.52154	HIGH
	494	A24M	3.84676	6.72169	3.73107	BRCA	0.967984	2.85519	5.56289	7.20209	4.58637	MID
	495	A0LO	2.08583	3.39611	0.983869	UCEC	0.173184	2.04328	2.10992	7.93265	1.91014	LOW
	496	7957	4.52819	6.81015	2.26695	STAD	1.54739	3.78414	4.23308	6.46409	4.11947	MID
	497	A14R	4.54448	6.50983	2.04064	BRCA	2.26239	2.69377	3.0749	6.7883	3.9229	MID
	498	A1R4	5.97665	8.13997	4.77048	BRCA	2.76577	3.42139	4.99814	5.98305	6.14536	HIGH
	499	A4N6	5.35481	7.31779	3.41996	THCA	3.37652	2.87697	4.60989	6.01049	5.11739	HIGH
	500	8261	7.54033	5.70734	3.04698	PRAD	2.1998	5.3344	5.7247	7.76773	5.0804	HIGH
	501	AA6P	3.62928	4.24887	1.03122	BLCA	0.315592	4.08543	5.20764	6.1576	2.51467	LOW
	502	A26G	5.17228	7.67115	3.32688	BRCA	1.79038	3.87637	4.96761	6.43205	5.09166	HIGH
	503	4776	5.3335	6.28412	2.06788	KIRC	1.1092	2.33927	2.19135	6.52656	4.10766	MID
	504	6642	4.47833	6.47427	2.06301	LUAD	1.3618	3.51311	4.07039	5.13458	3.91084	MID
	505	A9HZ	6.99861	7.11728	4.1227	SARC	2.27968	2.21999	3.3172	5.94326	5.89978	HIGH
	506	A73S	3.40562	5.30338	0.758071	CESC	0.789326	1.87674	2.82433	5.82894	2.39232	LOW
	507	A002	3.15382	4.96938	0.580675	READ	1.10698	3.0397	3.87066	7.15946	2.08781	LOW
	508	A922	5.20177	5.99875	1.70052	STAD	1.27132	4.3308	3.95375	6.11367	3.75778	MID
	509	5813	4.8082	8.1004	2.04734	STAD	1.43555	2.80728	2.70028	4.72803	4.30421	MID
	510	7177	4.63686	7.49875	1.81787	HNSC	0.913025	2.24102	3.20303	6.21725	3.98344	MID
	511	3447	1.74153	2.18546	0.0969808	KIRC	1.01374	0.486955	1.68454	5.10612	0.717331	LOW
	512	A495	4.60704	5.24144	1.33169	LIHC	0.267052	2.16287	1.57757	5.24146	3.17999	MID
	513	A5MG	4.35869	7.16811	2.1615	LUSC	1.29456	3.24589	3.48477	5.57175	4.07229	MID
	514	A3EO	3.86207	5.87226	1.13463	CESC	0.776889	1.67704	1.32966	5.33669	2.95229	LOW
	515	2036	5.12963	5.29431	1.93695	OV	0.348656	2.78412	3.28506	5.57302	3.74689	MID
	516	A9DX	4.32923	4.32372	0.761425	PRAD	1.20422	3.38291	3.11901	6.02603	2.42455	LOW
	517	A11W	2.85449	3.67098	0.989976	UCEC	0.496183	3.04047	2.19022	6.25599	2.18095	LOW
	518	A1QH	4.15207	5.49278	2.09034	THCA	2.58021	2.94538	4.44685	6.9014	3.62598	MID
	519	A3XS	4.12042	5.95402	2.29124	BRCA	0.837853	2.7106	4.25972	6.37876	3.83067	MID
	520	A2R9	2.84982	4.90069	1.04302	CESC	2.02359	2.40999	2.75936	6.83554	2.44224	LOW
	521	4721	5.69622	8.18422	2.22551	LUSC	4.56022	2.61171	4.84236	6.14504	4.69892	HIGH
	522	3578	4.8522	5.87779	1.77303	READ	0.957647	3.32308	3.49766	6.51113	3.69791	MID
	523	A0VP	3.33166	4.18458	0.709016	UCEC	1.06114	2.59784	2.66388	6.02541	2.14613	LOW
	524	A3H5	3.0724	5.21889	1.51951	THCA	1.22867	1.28519	2.0653	5.32637	2.89903	LOW
	525	4813	5.7652	4.61813	1.84039	KIRC	0.763993	3.58862	3.00305	6.76874	3.65929	MID
	526	8516	4.66023	8.49786	2.75006	KIRP	1.13436	2.58396	3.00637	6.78767	4.77551	HIGH
	527	A6TA	4.80269	6.25893	2.07089	BLCA	1.42516	3.0027	3.94228	5.78768	3.96321	MID
	528	A3UD	5.55372	4.81802	1.86521	SARC	3.09259	1.94967	2.32078	6.59905	3.6818	MID
	529	A2QY	2.49418	3.25928	0.249097	UCEC	0.1087	1.88286	1.96654	5.32945	1.26514	LOW
	530	A1CT	4.64363	6.11893	3.06966	THCA	2.36348	3.05425	3.83677	6.08834	4.4348	MID
	531	A7EI	4.47988	4.14743	0.968008	SARC	0.218666	2.53938	4.32613	5.71464	2.62004	LOW
	532	A177	2.12864	3.59964	0.911631	UCEC	0.588478	2.59625	3.7341	5.40785	1.91158	LOW
	533	A47G	6.43526	7.84325	4.27698	LUAD	3.40075	3.7701	3.1886	5.45862	5.99883	HIGH
	534	A016	1.99159	7.12305	0.842921	READ	0.173777	3.09293	2.57018	6.78828	2.28674	LOW
	535	A9RF	6.93024	8.07123	2.95291	BLCA	4.54599	2.47283	2.8854	7.00096	5.48672	HIGH
	536	8440	2.58769	3.03422	0.746329	KICH	2.44628	1.56612	3.05482	5.34969	1.80287	LOW
	537	7792	4.41608	5.86698	2.53195	PRAD	1.23311	3.44287	5.24661	7.3264	4.03307	MID
	538	A05U	3.79198	4.71634	1.31177	UCEC	0.262699	3.29966	3.39929	7.08633	2.86271	LOW
	539	A2FW	4.07341	6.24707	1.38241	BRCA	0.30768	2.39561	4.33371	6.56483	3.2766	MID
	540	A9FA	6.13867	5.0536	2.5801	THYM	3.90999	2.34441	2.00998	6.84573	4.30961	MID
	541	A42W	6.4678	6.74254	1.93844	SARC	1.12008	2.32676	2.58169	7.28626	4.38878	MID
	542	A5PF	3.92522	4.41494	0.758044	PCPG	2.93657	3.01727	3.14319	7.82375	2.35954	LOW
	543	4627	6.92982	8.00268	4.01185	LUAD	1.60784	2.50535	3.87226	6.30026	6.05946	HIGH
	544	A7MF	5.30705	6.80569	0.838889	LIHC	2.22933	2.44598	2.90321	5.36299	3.11753	LOW
	545	8168	4.85074	5.25155	1.0422	LGG	0.975587	3.01229	4.81247	6.96965	2.9832	LOW
	546	A9VW	6.62561	7.82153	4.02766	MESO	4.13493	3.47393	3.82733	6.09997	5.93185	HIGH
	547	3554	4.56472	7.87213	4.06297	COAD	2.16641	2.57759	2.96247	6.53467	5.26563	HIGH
	548	7947	5.9113	7.45009	2.84957	LUAD	2.45577	3.40626	4.95824	7.12178	5.00658	HIGH
	549	3650	5.49095	7.04542	1.76872	GBM	0.807393	1.41787	3.51881	5.8254	4.09014	MID
	550	7842	4.54826	7.53079	2.37791	KIRP	1.39682	3.72114	3.68535	6.29735	4.33471	MID
	551	A6I4	4.37768	8.24021	1.31504	PCPG	3.71985	3.29314	3.6518	5.10114	3.61999	MID
	552	A907	4.2636	5.89956	1.38387	CESC	3.42018	2.33223	2.50427	6.16283	3.26511	MID
	553	A0CY	2.68521	4.76422	0.580857	BRCA	0.090815	2.60583	3.00606	5.79548	1.9514	LOW
	554	A6IB	5.73993	6.39147	2.00504	UCEC	1.5965	1.86479	1.66815	6.11106	4.18996	MID
	555	A9T8	6.162	7.74454	2.9786	BLCA	4.1498	3.47691	3.28925	6.52388	5.21887	HIGH
	556	7636	3.48599	5.52707	2.03815	LGG	0.274059	1.68049	3.09527	5.58279	3.39901	MID
	557	2567	5.98725	8.03775	3.86271	GBM	2.27061	2.11406	3.49951	5.79776	5.70713	HIGH
	558	A2CT	3.65557	3.75125	1.19626	THCA	2.89481	5.62557	5.11985	7.25839	2.54089	LOW
	559	4103	5.72565	8.59113	2.91559	KIRP	2.18779	3.48622	3.81074	6.359	5.23441	HIGH
	560	1574	4.85654	6.23206	2.44346	OV	1.21014	2.31928	2.78483	6.18523	4.19748	MID
	561	6384	3.29192	4.81217	0.98326	PRAD	1.2163	4.29858	4.95399	6.69617	2.49739	LOW
	562	A1P6	4.04879	5.9263	2.00462	BRCA	0.844062	3.05761	3.90022	6.2002	3.63675	MID
	563	AAPP	3.13613	6.15789	0.804088	PAAD	1.41221	3.40024	4.24163	6.05107	2.49484	LOW
	564	A0CZ	4.46927	6.93628	2.58758	BRCA	0.968902	2.91094	3.81546	6.42549	4.31273	MID
	565	A3SP	6.69574	7.7709	4.04461	BLCA	3.2577	2.93435	3.85611	5.84689	5.94815	HIGH
	566	AACK	3.52651	5.90104	1.62196	LIHC	0.689975	3.16682	3.3869	5.84074	3.23175	MID
	567	A5Q5	5.54561	7.76308	2.75485	HNSC	1.93727	1.99554	2.28891	6.84874	4.91315	HIGH
	568	644	7.31973	8.25105	4.0313	GBM	3.4035	2.02455	4.2736	5.83133	6.24429	HIGH
	569	A9F9	2.77971	4.80148	1.48467	THYM	3.27368	2.26315	1.13868	6.0749	2.70605	LOW
	570	5366	4.81308	8.39347	1.41618	HNSC	2.74303	2.99763	3.60483	6.35781	3.85325	MID
	571	6536	5.37481	6.35013	3.01176	COAD	1.59837	2.82657	3.60987	5.89481	4.68442	HIGH
	572	A7JK	2.88682	6.22554	0.908582	HNSC	1.27983	2.27665	2.97653	6.91807	2.537	LOW
	573	A9R7	4.55705	4.86307	2.05197	BLCA	3.44146	2.57072	3.65817	6.35271	3.56934	MID
	574	2509	6.96384	7.25725	3.28329	GBM	2.10843	1.6511	3.91476	5.90728	5.49511	HIGH
	575	A7UT	3.37736	6.0276	3.46971	LGG	0.729437	2.16288	2.80629	6.04679	4.1337	MID
	576	A3XD	5.11336	7.69252	2.32342	SKCM	1.22594	2.72178	2.66579	4.9055	4.50437	MID
	577	7736	4.50507	5.84269	1.97931	PRAD	1.02282	4.94406	4.52232	6.12798	3.73487	MID
	578	2791	5.77596	7.85507	2.56066	LUSC	4.77887	2.71102	4.54111	6.05038	4.8795	HIGH
	579	A9PZ	4.13523	7.34589	1.83366	KIRP	0.897265	2.782	2.09142	5.69167	3.81904	MID
	580	A90W	5.07765	5.53163	1.84742	TGCT	0.982971	2.83689	3.84965	6.39438	3.72987	MID
	581	2659	4.68351	6.73827	2.88459	LUAD	1.62737	3.34814	3.48548	5.75095	4.4985	MID
	582	A400	4.44098	7.23008	3.97867	BRCA	2.05929	2.73096	3.8214	6.63309	5.0364	HIGH
	583	A3SN	4.2345	6.15505	1.8512	BLCA	2.57852	2.73031	2.98517	5.41764	3.64051	MID
	584	A11D	2.70128	4.38715	0.821242	LIHC	0.75143	3.33325	2.88259	5.21602	2.13505	LOW
	585	A5EM	5.52528	7.96982	3.84411	LUSC	2.22101	2.65351	3.70167	7.36052	5.5318	HIGH
	586	A28Z	5.18179	7.10175	3.4489	THCA	2.73706	2.73052	3.31981	5.12399	5.02546	HIGH
	587	A1C8	3.27532	3.58778	0.342826	UCEC	0.137835	2.24415	2.7385	5.26553	1.59117	LOW
	588	A9QM	5.50818	6.13374	3.40889	THYM	3.24363	2.81555	2.89099	6.48915	4.86537	HIGH
	589	AA3D	3.19295	3.9674	0.53188	BLCA	0.842867	2.8584	4.4355	6.53592	1.88873	LOW
	590	A9I3	4.85203	5.9875	1.64468	SARC	1.01658	3.00532	3.45428	5.78845	3.62869	MID
	591	6882	4.4555	6.84617	1.8286	READ	2.3368	3.47819	4.82156	6.39216	3.8208	MID
	592	920	3.55378	4.11068	0.431851	OV	1.00424	2.23306	2.59458	6.46194	1.84776	LOW
	593	A0C8	4.85434	5.55519	0.931765	BLCA	0.721583	3.48347	4.40153	6.1739	2.92895	LOW
	594	5337	2.30783	7.13567	0.252641	READ	0.950738	1.45787	2.77374	6.45961	1.60835	LOW
	595	8669	4.48761	7.25464	3.12643	LUAD	1.84231	6.16889	4.97941	6.62365	4.66903	HIGH
	596	8621	7.09744	9.23557	4.4821	LUAD	3.31248	3.68431	3.68273	5.6733	6.64787	HIGH
	597	6522	5.60322	8.88012	3.43592	STAD	2.02719	2.71886	2.74398	4.95171	5.55009	HIGH
	598	A3HV	3.60903	7.89115	1.85362	SKCM	0.875391	1.95336	2.98245	5.27037	3.75132	MID
	599	A0UV	3.91741	4.38664	0.836206	UCEC	1.15013	1.95837	3.02891	6.92295	2.43117	LOW
	600	A5VG	4.96963	5.47494	1.35131	CESC	2.87435	2.4353	3.29464	5.72443	3.32521	MID
	601	A0MI	4.12783	5.98443	1.65884	UCEC	1.16093	2.17962	3.27611	6.44358	3.4476	MID
	602	A9QD	3.79254	4.5884	0.929212	LIHC	0.374789	2.4341	1.40279	5.6071	2.52873	LOW
	603	6621	4.41598	6.95729	1.87373	READ	2.0666	2.6993	3.8777	6.66765	3.86123	MID
	604	8323	3.50826	4.1967	0.73609	KICH	2.47026	1.9559	3.73298	5.76191	2.21298	LOW
	605	A7IL	1.55796	4.26633	0.233486	LIHC	0.351979	2.15245	1.97879	6.18864	1.15777	LOW
	606	A87Y	4.14067	6.11599	1.35557	UVM	1.84348	2.62704	4.01633	5.4654	3.25002	MID
	607	A847	3.69267	5.99553	3.4729	LGG	0.605819	1.69443	2.96382	6.24139	4.25226	MID
	608	A06L	6.36268	3.69883	2.52603	UCEC	0.817321	3.75156	1.51263	5.81076	3.90285	MID
	609	A4QY	4.87065	5.27292	1.5383	UCS	0.166725	2.54134	2.73194	5.38448	3.40586	MID
	610	AA2Q	3.49946	4.11745	2.22861	CHOL	0.567936	3.61501	3.88033	6.76493	3.17849	MID
	611	5174	4.93682	8.04264	2.99555	KIRC	0.823208	2.0003	2.74314	5.90815	4.91783	HIGH
	612	A70K	3.58403	3.73536	0.8914	PCPG	2.35517	3.87941	2.2	6.53096	2.28521	LOW
	613	7784	3.7615	5.01914	1.46755	PRAD	0.86992	4.40409	5.43571	7.14739	3.02594	LOW
	614	AA9M	4.3285	6.13634	2.93318	PAAD	1.44081	3.06866	3.52622	6.28006	4.27099	MID
	615	A4BR	3.74995	3.82512	1.26605	PRAD	1.37093	3.3656	4.10025	6.34193	2.6285	LOW
	616	5917	3.11646	7.35568	1.36021	READ	0.681471	3.29491	4.25584	7.34545	3.14748	LOW
	617	AAC4	5.73998	6.28429	3.02364	MESO	2.25162	4.95575	4.05172	5.68151	4.77784	HIGH
	618	A3UY	5.34912	6.27208	2.72198	THCA	2.76434	3.36783	4.37589	6.19058	4.50325	MID
	619	A13X	4.36052	6.32861	2.59514	THCA	1.98957	3.41578	4.52781	6.55761	4.15275	MID
	620	A1CJ	4.59076	4.66377	1.19747	UCEC	0.408059	1.97111	1.05113	6.33621	2.94869	LOW
	621	A666	5.20779	6.01051	2.44228	STAD	1.3776	3.77826	3.89344	5.90264	4.24411	MID
	622	3349	6.44685	7.97396	4.20744	KIRC	1.04248	3.25038	3.6053	6.99302	6.0027	HIGH
	623	A8SA	3.4457	3.40094	1.52341	PRAD	0.475739	4.46668	5.52445	6.55475	2.61355	LOW
	624	6528	4.22457	7.04698	0.971033	STAD	2.61072	3.73262	3.42863	6.09465	3.06907	LOW
	625	A18P	3.85483	6.34343	2.85559	BRCA	2.34087	3.00926	5.23745	6.82809	4.1179	MID
	626	AAH3	5.00293	7.14292	3.05005	TGCT	1.73599	3.452	4.10809	5.85122	4.77679	HIGH
	627	A54J	5.6231	7.65415	2.98266	KIRC	2.30755	3.01714	3.4137	6.83961	5.04458	HIGH
	628	AA4M	8.51	8.62041	4.92	MESO	4.08864	3.51078	4.08109	5.70269	7.1199	HIGH
	629	5645	8.59589	5.31053	4.64804	LUAD	3.43354	6.22952	5.27455	7.49737	5.96439	HIGH
	630	7694	3.78301	4.33509	1.42987	LGG	1.05206	1.96279	3.62234	5.94648	2.86227	LOW
	631	A6TE	3.72755	5.90754	0.625188	BLCA	2.5086	2.7984	3.5781	6.46053	2.3967	LOW
	632	A0J9	5.26431	6.60196	3.89661	BRCA	0.621003	2.13844	1.61254	6.34432	5.13531	HIGH
	633	A0AT	4.96435	6.22007	2.56811	BRCA	1.19253	2.51199	4.01475	5.91155	4.29626	MID
	634	A0EX	3.19247	5.94779	1.72095	BRCA	0.701497	2.53683	3.56923	6.85222	3.19705	MID
	635	A93V	4.15503	5.65436	1.59354	LUAD	5.65451	4.34512	3.14206	6.15247	3.34534	MID
	636	8224	5.08706	8.0985	2.54089	HNSC	2.9706	3.09536	4.06423	6.47395	4.71287	HIGH
	637	A86L	2.98018	4.7796	2.64177	LIHC	0.666094	3.28033	2.80977	5.41954	3.35102	MID
	638	A4O8	5.35113	6.17414	3.67038	THCA	2.51939	2.82029	3.28454	6.14072	4.94969	HIGH
	639	A5YS	3.54718	5.26663	1.4353	UCEC	0.779233	2.74929	2.39274	6.13726	2.99309	LOW
	640	6780	5.56168	8.40201	3.14167	COAD	2.72984	2.27427	3.14632	6.51816	5.27533	HIGH
	641	AA54	7.91312	7.79692	3.01466	BLCA	4.05156	2.57366	4.01662	6.85405	5.70825	HIGH
	642	5964	4.6302	6.99785	1.89015	LGG	0.862646	1.97082	3.64136	6.34451	3.94173	MID
	643	8476	2.31818	3.26622	0.410534	KICH	2.01639	0.973133	1.70167	5.36477	1.45942	LOW
	644	7150	4.69987	7.19084	2.65273	LUAD	1.1071	3.27675	3.8267	6.61905	4.47561	MID
	645	8362	5.73491	7.90649	2.72115	STAD	1.77993	4.39426	3.71803	5.77714	4.97838	HIGH
	646	A1G6	4.61175	6.40602	2.69051	BRCA	1.49481	4.07047	4.52936	6.80352	4.29962	MID
	647	7424	4.70431	5.75243	1.77839	HNSC	2.98553	3.12365	3.62553	6.89125	3.63741	MID
	648	AANJ	3.45335	6.74821	2.70339	TGCT	1.69817	2.16809	3.65348	6.15124	3.97904	MID
	649	A062	3.61131	4.1881	0.440812	UCEC	0.289986	2.64246	1.98502	7.55064	1.88211	LOW
	650	AAR0	5.69598	7.43025	2.94255	LUAD	1.67789	2.89128	3.00157	5.92735	4.99381	HIGH
	651	A878	4.05789	5.1247	1.51779	PRAD	0.897086	3.89351	4.23538	6.81176	3.16029	LOW
	652	7961	4.91295	5.90561	2.18783	PRAD	1.07628	4.0517	5.73055	6.7599	3.98909	MID
	653	AB2H	3.25231	3.41915	0.611731	SARC	0.486361	1.80556	3.93211	6.73789	1.89477	LOW
	654	A7RR	3.96074	6.18502	3.75326	LGG	0.956848	2.44697	3.63442	6.49269	4.51345	MID
	655	A4CG	3.96475	6.92518	0.947803	HNSC	3.11073	2.5965	3.20395	6.89629	2.96339	LOW
	656	8415	2.90844	4.87658	1.50566	KICH	0.742872	1.8597	2.68328	4.57354	2.77439	LOW
	657	A6GY	2.56961	3.84373	0.316707	PCPG	1.25237	2.85778	3.4836	6.73314	1.46249	LOW
	658	A2QH	5.78165	7.34666	2.44342	BRCA	0.555109	2.66642	4.3242	5.5778	4.69944	HIGH
	659	A7BD	5.58216	6.78968	2.35474	MESO	1.06498	2.65773	2.09669	5.56978	4.46888	MID
	660	5098	4.05689	7.64711	1.32082	KIRC	0.507307	3.22289	3.54642	6.66531	3.44755	MID
	661	A96R	5.69237	6.22064	2.10603	THYM	3.95555	2.29166	2.19812	6.31555	4.20918	MID
	662	A8PD	5.22654	7.54162	2.67791	STAD	2.19361	4.45935	3.93648	5.76713	4.72598	HIGH
	663	2724	4.22072	9.07982	1.69214	LUSC	1.3744	2.16622	4.06576	6.38473	4.0176	MID
	664	A2OZ	4.67803	5.68403	2.34389	THCA	3.25967	4.35445	4.47503	7.04927	3.96478	MID
	665	A2RK	3.42741	5.30745	0.462308	CESC	2.26656	1.5738	2.33103	6.55797	2.03358	LOW
	666	A9FP	5.97875	6.25013	2.51772	ESCA	1.99121	3.64339	4.14083	5.91307	4.54816	MID
	667	A1L8	4.30937	5.30349	3.12641	BRCA	1.46543	3.43094	3.81293	6.71199	4.14961	MID
	668	8167	4.33187	6.69715	3.38219	LGG	1.03839	1.8943	3.08074	5.61568	4.61234	HIGH
	669	A0BO	5.74629	6.92063	3.93599	BRCA	3.60452	4.21342	4.94305	6.39573	5.38926	HIGH
	670	4712	5.52294	8.45891	2.96102	KIRC	1.41591	2.03626	3.1696	6.64299	5.1718	HIGH
	671	A923	5.69078	7.24161	3.86036	STAD	2.74308	4.47912	3.79337	6.38797	5.41849	HIGH
	672	A1EO	6.04318	8.19123	3.97558	BRCA	1.70631	3.24195	4.99245	6.38806	5.81663	HIGH
	673	A4P8	7.55373	9.07912	5.14885	LUAD	2.94384	4.11859	3.38536	5.81864	7.06814	HIGH
	674	A8R8	6.32988	6.44175	3.34593	THYM	2.36884	3.8916	2.97235	4.95909	5.148	HIGH
	675	A4IC	4.37149	5.48907	1.63234	THCA	2.51717	2.94344	3.11422	6.44268	3.39609	MID
	676	A8EC	2.91679	5.92785	0.853282	CESC	0.66507	2.27796	4.22717	7.28533	2.45263	LOW
	677	A7OU	7.53284	7.49685	3.45713	MESO	2.33632	3.79182	2.90243	6.27611	5.8012	HIGH
	678	A7CF	3.45227	4.97447	2.6806	LGG	0.601743	1.75126	2.22261	5.68888	3.58394	MID
	679	7688	3.82296	4.74684	1.90686	LGG	0.987531	2.14284	3.55236	6.38455	3.25867	MID
	680	5004	6.51816	8.3571	2.85986	KIRC	1.52144	3.94456	4.63673	7.28868	5.38074	HIGH
	681	6608	2.26024	5.12289	0.281506	COAD	0.181525	2.40965	2.75895	7.44555	1.4827	LOW
	682	A00O	3.56746	6.27076	1.56525	COAD	0.843231	2.55481	3.44942	7.18018	3.27156	MID
	683	A7AW	2.2346	4.05445	0.387493	PRAD	0.168197	2.0469	1.5221	6.2653	1.51984	LOW
	684	1736	4.91857	6.25467	3.07559	OV	1.60952	2.56352	3.28419	6.38123	4.55677	MID
	685	1425	5.53906	6.4953	2.98732	OV	1.09402	3.28851	3.05319	5.68171	4.75451	HIGH
	686	A03Y	4.14744	5.91597	1.5573	BRCA	0.696477	3.11621	3.64604	6.74667	3.36816	MID
	687	A496	1.95753	4.94996	0.39263	LIHC	0.223595	3.47454	3.3233	5.21033	1.5611	LOW
	688	A880	2.99568	4.57401	0.939715	UVM	0.388421	1.85611	2.4934	6.18858	2.34385	LOW
	689	1994	5.84235	7.05869	3.81547	OV	1.32592	3.04834	4.05663	6.32278	5.39867	HIGH
	690	A0CO	5.23022	6.54017	2.49322	BRCA	1.79356	3.36879	4.03	6.08817	4.40173	MID
	691	A5LT	3.90847	6.40064	0.743045	ACC	1.52676	1.6366	2.44673	5.1299	2.649	LOW
	692	AA58	7.85573	8.06124	3.08722	BLCA	5.08529	2.35738	2.70906	6.44417	5.80389	HIGH
	693	A0BQ	4.52285	6.00253	4.70132	BRCA	0.929062	3.15956	4.1453	6.4943	5.03488	HIGH
	694	A91Y	5.80352	7.27269	3.62695	STAD	2.28631	4.04375	3.86347	6.24312	5.34945	HIGH
	695	A3EE	3.33266	4.69364	0.854848	BLCA	2.97935	2.60836	3.97867	6.32957	2.37354	LOW
	696	8328	1.76244	2.11039	0.204471	KICH	1.07863	1.73021	2.34986	5.69296	0.912787	LOW
	697	6514	3.22896	6.75916	1.49809	READ	0.487927	2.74606	3.73602	7.21293	3.19765	MID
	698	A3Z7	3.9322	2.58355	0.35222	BLCA	3.34352	2.52681	3.10004	6.00296	1.52952	LOW
	699	A0GX	2.99725	5.83623	1.88877	UCEC	0.702505	2.45124	2.04901	3.79315	3.20881	MID
	700	3918	6.82484	7.22606	3.39172	LUAD	5.47911	5.1796	5.35839	6.8781	5.50983	HIGH
	701	A65S	2.84782	6.09733	2.3193	LGG	0.748114	2.00642	2.50151	5.86392	3.4277	MID
	702	5537	2.84746	5.81454	1.27609	COAD	0.81349	2.79506	3.7722	6.37771	2.76451	LOW
	703	AACB	5.06985	6.50913	1.29382	LIHC	0.896001	2.18672	2.18667	5.55911	3.49513	MID
	704	A0XN	5.70845	8.33778	3.91032	BRCA	1.70461	3.10907	4.21034	6.63427	5.70944	HIGH
	705	8585	6.16279	7.73811	3.72768	LUAD	2.7114	3.23727	2.97401	5.55429	5.62277	HIGH
	706	A0SG	4.60158	6.51519	2.47972	BRCA	1.03087	2.59975	3.85921	6.00489	4.2048	MID
	707	5305	5.06444	6.11624	2.29806	LGG	0.457717	1.99494	3.81245	5.94827	4.14438	MID
	708	6673	5.81939	7.28841	2.80496	LUAD	1.08528	3.41352	3.80234	6.0145	4.91827	HIGH
	709	A9FQ	4.90383	6.17376	2.24237	ESCA	2.54305	2.96488	3.96101	7.44642	4.07941	MID
	710	A85H	4.20766	5.32921	1.31541	BLCA	2.36227	2.77558	3.74433	6.69502	3.08973	LOW
	711	5113	6.13062	7.46189	2.88055	KIRC	2.49715	3.41031	4.49755	6.66727	5.08873	HIGH
	712	AA6X	4.3929	5.5681	2.01832	BLCA	1.05326	3.32227	4.43362	6.28583	3.66845	MID
	713	A5HF	4.09055	7.362	1.4042	LUSC	1.86995	2.67914	3.55551	6.40267	3.48393	MID
	714	AAOU	5.05997	5.75382	1.9419	SKCM	1.38969	2.20654	2.76311	5.9589	3.83805	MID
	715	A973	7.13887	6.4106	3.62031	SARC	0.574819	2.57531	3.60973	5.78631	5.49235	HIGH
	716	2672	7.00574	7.02817	3.62276	COAD	3.63074	5.99843	4.58191	8.00302	5.62918	HIGH
	717	5192	4.37653	7.93599	1.65981	KIRC	1.48457	2.67145	3.55444	6.9648	3.86305	MID
	718	3732	3.92368	6.43085	1.9843	READ	0.962027	3.22605	3.96393	6.17752	3.68572	MID
	719	4250	6.80284	8.20307	3.16807	LUAD	4.26279	3.60968	3.92114	6.63898	5.61247	HIGH
	720	A1C3	5.45179	4.7649	1.11382	UCEC	0.379528	2.96965	1.9931	6.49878	3.06998	LOW
	721	A1XJ	4.52733	6.79154	2.15123	BRCA	0.768317	2.33481	5.10196	7.21867	4.0442	MID
	722	3357	6.2637	9.56688	3.27011	KIRC	1.68538	2.97622	3.89445	6.8869	5.80837	HIGH
	723	A9T3	5.81563	6.11069	2.12259	BLCA	3.34761	2.68347	3.04744	5.86799	4.22524	MID
	724	1691	4.65701	6.36432	1.81244	OV	0.61599	2.15226	3.55061	6.81312	3.77318	MID
	725	3924	6.20243	9.03833	2.99058	KIRC	2.87357	3.01535	3.74308	6.66177	5.51402	HIGH
	726	5323	3.8398	7.37767	0.995597	HNSC	2.42989	2.28686	3.64759	6.30198	3.04395	LOW
	727	5916	4.05251	7.86396	2.5592	COAD	2.55536	2.14371	3.70457	6.86624	4.33667	MID
	728	AA0E	2.65337	6.72231	2.57644	TGCT	2.14917	2.33983	1.69314	5.71728	3.58189	MID
	729	AAMC	3.09486	2.74671	0.189855	PRAD	0.325314	2.99269	2.91948	6.73949	1.17298	LOW
	730	5326	6.17209	8.20438	3.60608	HNSC	2.72008	3.00093	3.69038	6.15776	5.67333	HIGH
	731	5303	5.57895	7.90944	3.85469	LGG	0.756344	1.78339	3.36514	6.24585	5.54067	HIGH
	732	A0I9	5.212	6.61	2.6868	BRCA	1.33583	3.29476	5.19641	6.40834	4.52356	MID
	733	1685	5.14266	7.01415	3.25717	OV	0.752311	2.57373	3.22674	5.89408	4.8978	HIGH
	734	AB0Q	5.90664	6.32736	2.92264	THYM	3.84882	2.41905	2.42088	6.82566	4.7802	HIGH
	735	8210	5.43999	7.31501	3.2836	STAD	1.81623	3.99055	3.72909	6.07788	5.07444	HIGH
	736	A5HI	4.50758	5.06017	1.82144	LUSC	1.08355	2.91535	4.37538	7.25986	3.46344	MID
	737	7395	4.11316	7.10539	1.73539	HNSC	4.11556	2.28572	3.05426	5.71412	3.70157	MID
	738	A5YA	4.71753	5.26113	1.19196	SARC	2.25713	1.98475	1.35463	6.31795	3.0928	LOW
	739	8128	4.17851	5.12057	1.44659	LUSC	1.98815	2.93219	3.36355	5.64624	3.13975	LOW
	740	A65D	1.15496	2.71301	0.283683	PRAD	0.0334825	2.42542	2.40301	6.38883	0.961504	LOW
	741	A1LG	4.21633	4.23176	0.895235	BRCA	1.64781	3.64268	4.5192	7.37382	2.51844	LOW
	742	A493	6.04274	7.55462	5.23098	LUAD	4.73719	4.07119	4.02126	6.06845	6.20407	HIGH
	743	A8TR	6.30811	4.29973	0.533598	SARC	0.61116	2.81366	3.66324	6.84604	2.43698	LOW
	744	A772	5.51508	8.68985	3.43863	KIRP	1.24312	2.74696	2.71288	6.06122	5.48256	HIGH
	745	A9EL	5.39544	6.76868	1.38293	UVM	2.05527	2.03789	2.84337	5.37633	3.69638	MID
	746	8302	5.43417	7.71611	3.37354	LUAD	4.96554	3.30036	3.01057	5.90699	5.21042	HIGH
	747	A3XZ	4.43673	6.40819	3.21156	BRCA	1.48861	3.23976	4.0481	6.14308	4.50303	MID
	748	A9UC	4.98273	5.82835	1.75828	CESC	3.5459	2.40449	4.30345	5.30457	3.70994	MID
	749	A0C1	4.62257	6.44193	3.51644	BRCA	1.73951	3.13195	5.27509	6.8056	4.7134	HIGH
	750	A5S3	5.20091	4.58531	2.58354	ESCA	1.36533	3.54426	4.21912	7.01099	3.94961	MID
	751	AAIV	5.30745	7.18688	2.85328	PRAD	1.50796	3.85521	4.34811	6.30211	4.77445	HIGH
	752	A7IH	3.29685	5.39163	0.434203	LIHC	0.341389	3.79633	2.68952	5.82439	1.97623	LOW
	753	A04L	3.72952	5.75051	1.77084	BRCA	0.976285	3.43772	3.96356	6.52855	3.36134	MID
	754	1870	4.88208	5.75876	2.54867	OV	0.481619	2.37552	3.48365	6.31371	4.15352	MID
	755	4113	5.34717	8.17845	3.83409	KIRP	1.7824	3.42703	3.11894	5.78838	5.51424	HIGH
	756	5843	5.92681	7.77652	2.70582	KIRC	1.81455	3.06849	4.29388	7.01887	4.99615	HIGH
	757	A5GW	3.50194	5.14972	0.777248	LUSC	3.04894	2.16787	4.14869	6.80242	2.41111	LOW
	758	A5W4	1.88428	3.34444	0.208134	LIHC	0.44741	1.61277	1.88195	5.32588	1.09464	LOW
	759	3532	4.24179	6.90987	2.43366	COAD	1.59403	2.09664	3.28753	7.60176	4.14724	MID
	760	4355	5.30591	6.34462	2.26613	KIRC	1.56865	3.23194	2.79266	6.49725	4.24115	MID
	761	AA4U	2.08917	6.84328	0.244965	BLCA	0.213284	2.84643	2.91308	6.68776	1.51861	LOW
	762	A233	3.94172	5.26326	1.96104	THCA	2.93279	4.55921	4.55615	6.33164	3.43934	MID
	763	A11M	3.56128	4.98329	1.30483	UCEC	0.252575	3.14902	2.83733	6.71635	2.85031	LOW
	764	6168	5.41629	7.84439	3.55152	COAD	1.87719	2.96938	4.1962	6.95883	5.32384	HIGH
	765	A18G	3.27098	4.75816	1.10252	BRCA	0.329312	2.78848	2.74904	5.98947	2.5793	LOW
	766	A01I	2.94823	5.5232	0.635176	COAD	0.578135	2.47952	3.1842	7.6603	2.17879	LOW
	767	A7V3	4.47037	6.22512	2.20394	TGCT	1.72361	3.01279	3.63871	6.49266	3.94364	MID
	768	A415	4.92133	5.78865	2.4535	THCA	2.65411	3.15214	4.17812	6.11615	4.11923	MID
	769	A4VJ	3.96754	6.65779	2.5284	LUSC	1.5147	3.49901	4.0475	7.10944	4.05726	MID
	770	A4VU	4.41316	5.58544	2.37518	UCS	0.293921	2.03171	3.9916	6.90009	3.883	MID
	771	A46S	5.68276	6.64406	2.85632	LUAD	1.91858	3.51472	4.24825	6.17334	4.75992	HIGH
	772	A3V4	3.51135	4.95092	2.09402	THCA	2.41856	3.25018	4.17308	6.33584	3.31421	MID
	773	A9J6	4.8461	7.96874	2.31181	KIRP	1.22831	2.82375	2.56665	5.70204	4.46935	MID
	774	6458	5.28317	7.92434	2.91018	STAD	2.11782	3.50888	4.1472	6.1513	4.95746	HIGH
	775	A9SX	7.0734	6.70402	2.80558	BLCA	3.79606	2.22265	2.06877	6.12059	5.10499	HIGH
	776	4843	4.444	5.80839	2.59974	KIRC	0.600867	3.06359	2.01454	6.11883	4.06369	MID
	777	765	4.58352	4.69509	1.43904	OV	0.349823	1.9025	1.89987	5.38055	3.1403	LOW
	778	6971	6.44815	8.45395	3.8481	LUAD	2.7643	3.77907	3.88806	5.47117	5.94174	HIGH
	779	6147	7.21073	5.97015	4.10139	LUAD	1.93592	5.352	5.08262	6.63402	5.61003	HIGH
	780	A1QL	3.71456	4.29008	1.03985	THCA	0.904002	2.69175	3.55726	6.40987	2.54946	LOW
	781	1410	4.81733	6.17046	1.38776	OV	1.14712	2.03719	4.17624	6.43255	3.45525	MID
	782	A4SW	5.79231	7.31925	4.34194	LUAD	2.07601	3.49316	3.19577	5.5697	5.68854	HIGH
	783	8674	2.75561	5.84652	0.571397	LUAD	1.64983	3.19331	2.94918	6.17309	2.09581	LOW
	784	A5UP	5.35456	6.96732	3.36754	BRCA	1.1865	4.41638	3.92818	5.7493	5.00842	HIGH
	785	A0BC	5.44168	7.87638	2.96788	BRCA	0.994917	2.72084	3.97186	7.12027	5.02924	HIGH
	786	3846	3.42001	5.55228	1.29814	COAD	1.07404	2.72767	3.17027	7.95576	2.91031	LOW
	787	A1QO	5.89072	8.09529	3.21572	THCA	1.79421	2.60267	3.95172	6.60978	5.35254	HIGH
	788	A4UT	4.75146	6.18862	3.18207	THCA	2.94597	2.91985	3.35542	5.64033	4.53987	MID
	789	A9I0	6.70712	7.06666	3.33779	SARC	1.80443	2.11549	2.08757	6.39404	5.40841	HIGH
	790	A4SV	5.88326	7.41094	3.69315	LUAD	3.75498	3.96583	3.42778	6.43571	5.44038	HIGH
	791	7253	2.88927	6.06807	0.680172	HNSC	0.857858	2.33969	3.93884	7.11349	2.28465	LOW
	792	A53I	5.19259	6.9802	2.77007	LUSC	2.20457	2.91791	3.86624	7.07163	4.6478	HIGH
	793	A47V	2.7631	5.40403	1.68055	BLCA	1.1032	2.38311	2.03407	5.67978	2.92767	LOW
	794	A2FE	5.83302	7.44382	3.20023	BRCA	1.73102	3.67013	4.37026	6.44514	5.17953	HIGH
	795	A6TC	5.06033	5.82599	1.59841	BLCA	1.45451	2.28989	3.87242	6.36934	3.61198	MID
	796	4865	6.15898	7.99551	2.91687	KIRC	1.73961	2.60886	3.28653	6.25981	5.2371	HIGH
	797	1740	5.50671	7.46745	2.67978	OV	1.9296	3.05162	3.24057	5.58915	4.79426	HIGH
	798	7570	4.75916	5.42716	1.53936	LUAD	1.26474	3.25141	3.36924	6.83261	3.41309	MID
	799	3851	2.75547	5.75455	1.76604	COAD	0.785101	1.62336	3.64474	7.01077	3.0367	LOW
	800	A0C8	7.05598	5.75188	2.70603	BLCA	1.3261	4.85165	5.42424	6.64467	4.78887	HIGH
	801	A456	6.41437	7.82278	3.77526	LUAD	3.54159	4.0442	3.36322	6.06563	5.7432	HIGH
	802	6436	4.59893	5.19899	0.540577	HNSC	2.81354	1.00104	0.674555	5.20743	2.34681	LOW
	803	A4H6	4.92776	5.56126	1.31195	STAD	1.25352	3.69635	3.27767	5.20712	3.3005	MID
	804	A9TT	5.80187	7.68277	3.20209	DLBC	2.99667	2.51765	3.02777	6.39767	5.22604	HIGH
	805	A4HB	5.16922	7.15815	2.49371	STAD	1.47237	3.9484	3.48063	5.64859	4.51881	MID
	806	AA74	7.79531	7.61276	2.46942	BLCA	2.30367	2.19946	1.69236	5.93596	5.27218	HIGH
	807	A4XG	3.3752	4.10382	0.981286	LGG	0.880487	2.29438	4.30337	6.91234	2.3865	LOW
	808	1570	4.32796	5.64601	1.41374	OV	1.75219	2.51855	3.6266	6.76968	3.25685	MID
	809	7473	7.21933	8.61722	4.10192	LGG	1.68884	2.69718	3.44566	5.82293	6.34284	HIGH
	810	3712	3.66226	6.6687	2.24555	COAD	1.24701	2.78846	3.47535	6.59122	3.79931	MID
	811	A3W1	6.23267	6.55024	1.8566	UCEC	1.7869	2.16615	2.69131	5.87135	4.23204	MID
	812	5680	4.52411	8.2078	4.08891	KIRC	1.40647	2.59647	4.10846	6.4715	5.33486	HIGH
	813	A677	3.5311	4.03012	1.98638	BLCA	2.91633	2.98609	3.61459	6.05988	3.04623	LOW
	814	A08X	3.84671	6.87347	2.12636	BRCA	1.04698	2.42908	3.50224	5.7043	3.8309	MID
	815	4141	4.75708	6.83752	1.65173	LUSC	2.11097	2.99083	4.05603	7.18946	3.77334	MID
	816	1829	8.22732	6.05806	1.27753	GBM	1.12481	1.20815	3.13322	6.19954	3.9932	MID
	817	A4FR	3.72881	3.26077	1.47488	THCA	1.27076	2.1511	1.81238	6.37682	2.61747	LOW
	818	1070	5.33973	7.55965	2.11265	LUSC	4.33732	3.05831	3.41426	6.91815	4.40166	MID
	819	A7RP	4.51177	5.80569	2.75782	LGG	0.859938	2.15051	3.5714	5.46203	4.16475	MID
	820	AAH2	6.82767	7.38503	2.7318	TGCT	2.60129	2.56354	3.98103	5.79895	5.16445	HIGH
	821	A6HN	6.86419	7.69431	6.02514	DLBC	3.09847	2.5556	2.17447	5.99842	6.82719	HIGH
	822	5016	4.34717	7.98118	1.8557	LUSC	5.583	3.0592	3.88298	7.11996	4.00799	MID
	823	A7UH	4.04388	7.40269	1.88618	CESC	2.06608	2.43587	3.59983	6.10757	3.8364	MID
	824	A3A8	1.78755	4.68586	0.668845	LIHC	0.339389	2.92415	1.46656	5.51017	1.77606	LOW
	825	A4A1	5.07909	6.98234	3.87979	ESCA	2.19078	3.25402	3.83907	6.653	5.16256	HIGH
	826	A0C8	8.68826	4.19567	1.30607	BLCA	1.76765	6.06544	5.51526	7.36435	3.62438	MID
	827	A4WC	4.20806	7.00816	1.33957	UCS	2.43766	2.17185	3.17089	6.44795	3.40578	MID
	828	A0J7	4.49339	5.30752	1.73867	BRCA	0.433453	4.5162	4.61749	6.80746	3.46121	MID
	829	A9DE	4.34052	7.28578	2.77812	KIRP	1.90938	2.16658	2.72469	5.88351	4.44552	MID
	830	A0L8	2.95705	4.03154	1.33703	UCEC	0.151256	1.15068	3.60181	7.34815	2.51666	LOW
	831	A2FS	4.09736	4.51664	2.38056	BRCA	0.848598	3.56853	3.17588	6.81157	3.53183	MID
	832	A1BC	4.86239	4.99341	2.12469	BRCA	1.15355	2.95356	5.02397	7.15324	3.72261	MID
	833	A3DU	4.0455	5.79874	2.33621	THCA	1.78144	1.83164	2.9218	4.88231	3.79845	MID
	834	AA2H	4.50312	5.87932	3.78928	CHOL	1.60357	3.01064	2.02045	5.75412	4.64657	HIGH
	835	1866	4.15164	4.97951	0.617645	OV	1.35386	1.54678	2.5031	6.11863	2.3373	LOW
	836	A01S	1.66903	4.40593	0.176997	COAD	0.19072	2.33035	1.66362	5.37182	1.09183	LOW
	837	AAX8	4.56202	7.09868	2.74288	CESC	3.16997	2.44569	4.30569	6.81823	4.46184	MID
	838	AAEI	4.46766	6.33581	2.88759	LIHC	0.378974	1.77784	2.11611	5.25625	4.33983	MID
	839	A6YU	9.04016	9.20401	4.99376	SARC	2.05273	2.92551	4.24178	5.96638	7.46208	HIGH
	840	5970	4.09995	6.15542	1.83534	HNSC	1.76053	2.79698	3.37078	6.94261	3.5913	MID
	841	7745	4.13944	5.21807	1.62927	PRAD	0.91949	3.25759	3.99866	6.32111	3.27704	MID
	842	A3B0	4.92255	6.64108	2.16016	UCEC	0.675923	2.50159	3.2892	5.96336	4.13338	MID
	843	AAEH	4.32733	6.53068	0.677441	LIHC	0.919036	1.9202	1.32307	5.42687	2.67516	LOW
	844	A426	4.23575	5.55939	3.02513	BRCA	1.4863	3.16605	3.55345	6.28037	4.14541	MID
	845	A66T	2.93558	7.70089	2.3086	HNSC	1.15983	2.67905	2.8646	6.8271	3.73704	MID
	846	8619	6.18008	8.87146	3.87411	LUAD	2.14603	2.90753	3.28533	5.54738	5.96651	HIGH
	847	A119	3.61469	5.6039	0.646773	LIHC	0.163201	1.70725	1.21541	5.33592	2.35742	LOW
	848	A1GU	4.25121	5.24992	2.44476	UCEC	1.01186	3.30026	3.62582	6.88854	3.79286	MID
	849	4604	5.69615	8.45766	4.01649	LUSC	3.73831	3.10716	3.56688	7.36599	5.78397	HIGH
	850	5341	4.06572	5.99571	1.31094	COAD	0.857195	0.93627	2.48673	7.74456	3.17337	MID
	851	5912	2.85985	6.43341	0.594069	COAD	0.665294	3.04137	3.99842	6.84334	2.21925	LOW
	852	A236	3.55149	4.42544	1.09203	THCA	3.074	4.3182	4.89584	6.63971	2.57949	LOW
	853	A42Z	4.11911	6.75174	1.69764	SKCM	1.01824	2.49747	3.72391	5.94533	3.61428	MID
	854	A17T	3.42011	4.31426	1.86816	UCEC	0.705198	2.16319	1.55268	6.32299	3.02079	LOW
	855	6987	6.52819	7.53583	3.48429	LUAD	3.21033	2.81824	3.44934	5.8419	5.55494	HIGH
	856	4961	6.45808	8.3085	3.11043	KIRC	1.51473	3.1665	4.04501	6.75476	5.50574	HIGH
	857	3821	4.40818	6.21017	2.69391	COAD	1.16757	2.54496	3.48885	7.73146	4.19355	MID
	858	3543	3.91395	7.03105	2.08922	COAD	1.93262	1.99666	2.65009	7.16907	3.85958	MID
	859	A15M	6.52685	7.71246	3.55359	BRCA	1.95087	3.39166	5.02232	6.83777	5.63449	HIGH
	860	5239	5.3647	7.52868	4.66806	LUSC	3.16858	2.85493	3.69331	5.99065	5.73412	HIGH
	861	A7K2	3.9492	4.96821	0.864775	LIHC	0.224927	2.11754	1.37661	4.85627	2.56963	LOW
	862	A67Y	2.88655	3.44059	0.328759	PCPG	2.07009	2.67183	3.31725	5.75921	1.48353	LOW
	863	5863	5.31849	7.70566	2.19504	COAD	1.11192	2.78911	3.63539	6.27311	4.48071	MID
	864	A9QC	2.70042	4.86514	0.864026	LIHC	2.34035	3.59527	2.72094	5.71865	2.24742	LOW
	865	8387	2.92151	5.30626	1.19299	LUSC	4.67842	2.28616	3.08022	6.31573	2.64451	LOW
	866	7373	5.51228	6.82213	1.711	HNSC	3.9992	2.41403	3.3807	6.22234	4.00713	MID
	867	A5F0	3.75133	3.70042	1.73137	LGG	0.579442	2.25832	3.24563	5.84593	2.88586	LOW
	868	6923	3.5447	6.4617	1.97027	COAD	1.15308	3.34106	3.72293	6.82987	3.56028	MID
	869	4343	5.9132	9.69253	3.06857	KIRC	1.83821	2.37514	4.10562	7.75533	5.60272	HIGH
	870	A8BK	8.99087	8.50469	3.19713	SARC	1.26467	1.67402	1.83063	5.18225	6.25278	HIGH
	871	2734	6.32841	8.73935	4.11065	LUSC	2.09006	2.90563	4.12982	6.73142	6.10325	HIGH
	872	A1AY	5.15989	6.62203	3.69322	BRCA	1.25265	3.22128	3.9689	6.3221	5.01587	HIGH
	873	A9H2	3.89065	5.38697	3.93991	LIHC	1.31113	2.86839	2.48339	5.48206	4.35463	MID
	874	A4LX	6.32701	8.51303	4.80336	LUAD	3.71077	3.45909	3.80701	6.14077	6.372	HIGH
	875	2737	5.48558	7.59227	3.08351	LUSC	2.8945	2.7977	4.19984	6.83299	5.04522	HIGH
	876	A7ZI	5.0967	6.24561	0.977425	STAD	3.70146	3.15392	2.40886	4.89179	3.14521	LOW
	877	A0H3	4.71272	6.31089	3.17227	BRCA	1.60849	4.3699	4.99804	6.79632	4.55244	MID
	878	A0CS	4.16318	6.08822	3.55979	BRCA	0.860651	2.43158	3.66696	6.57064	4.48518	MID
	879	A7YV	4.30328	4.10591	1.82764	LGG	0.784779	2.88038	3.93976	6.28303	3.18444	MID
	880	7245	3.24783	6.75009	1.20956	HNSC	0.90572	2.68571	3.69123	6.3657	2.98202	LOW
	881	A11F	3.32826	3.81553	1.0098	UCEC	0.405868	2.85193	2.57117	5.94286	2.34065	LOW
	882	7843	5.52812	6.98524	2.99152	LUSC	0.909831	2.69088	4.51422	7.29133	4.87024	HIGH
	883	A9V3	4.99158	7.83044	2.78478	CESC	6.19818	2.1451	4.39454	5.83808	4.77462	HIGH
	884	4257	5.24495	8.24863	3.17119	STAD	2.24178	2.79772	3.90532	6.38908	5.15761	HIGH
	885	A45E	5.76299	6.45538	2.91015	THCA	2.09737	2.62521	2.77522	4.82346	4.76608	HIGH
	886	AA3W	4.2014	6.63528	2.32503	CESC	3.54061	3.03971	3.88463	5.95644	4.01693	MID
	887	8279	4.85131	6.6363	2.82226	LUAD	1.16101	4.15521	3.97607	6.43519	4.49567	MID
	888	7062	4.73651	8.70772	3.12509	KIRP	1.66593	3.03271	3.19803	5.84943	5.05136	HIGH
	889	A4IZ	6.21441	6.82647	2.7818	STAD	1.23355	3.53844	3.86527	5.91627	4.90502	HIGH
	890	A052	4.51509	5.07417	1.23874	UCEC	0.916614	1.48241	2.33183	6.86628	3.05026	LOW
	891	A2QD	3.62312	2.92351	0.223554	THCA	1.08195	4.80481	5.57248	6.90961	1.33288	LOW
	892	3814	3.68241	6.51334	2.55608	COAD	1.2738	2.17404	2.91031	7.23215	3.94309	MID
	893	8331	2.20959	2.66395	0.62453	KICH	1.60192	1.50577	2.90907	5.66088	1.54335	LOW
	894	5933	6.77025	9.03156	5.6468	LUAD	4.75293	3.44949	4.31503	6.23275	7.01547	HIGH
	895	5771	4.24207	6.75898	2.50677	PRAD	1.00028	3.4751	4.76726	6.3057	4.15775	MID
	896	A1LZ	4.14694	5.12582	0.737204	UCEC	0.653939	1.6727	2.35229	6.98966	2.50242	LOW
	897	A5TP	5.71546	7.88674	4.6292	LGG	3.17488	2.432	3.70524	6.70631	5.93132	HIGH
	898	A1RE	4.11653	5.4289	1.88728	BRCA	0.511017	2.81684	3.91966	6.57595	3.48091	MID
	899	8442	3.53565	4.88791	1.31117	KICH	2.1893	2.67228	4.98094	6.15089	2.82976	LOW
	900	A1CE	4.17349	4.13914	0.832548	UCEC	0.162463	2.68825	3.42149	6.70533	2.43187	LOW
	901	5444	6.11463	8.20141	2.97664	HNSC	2.33396	2.57109	3.79072	6.46599	5.30471	HIGH
	902	A6NJ	5.91727	8.52656	3.65683	KIRC	2.80182	3.44818	3.63766	6.9325	5.6929	HIGH
	903	7893	6.49527	8.29057	4.08799	PAAD	2.78057	3.02778	4.19574	6.75972	6.03806	HIGH
	904	AAAY	5.43662	7.26767	3.34888	PAAD	1.55178	3.2245	2.70349	5.85234	5.09574	HIGH
	905	A2LY	5.28189	6.49891	1.65216	CESC	1.63713	1.64285	1.54291	6.93166	3.84203	MID
	906	6303	4.18967	7.51466	2.10269	COAD	1.22837	3.18936	3.7708	7.44015	4.04534	MID
	907	A50L	6.13048	6.47272	2.3986	ESCA	2.53094	3.96154	4.11219	7.05796	4.56576	MID
	908	7821	3.24381	6.39559	2.13636	PRAD	1.55653	4.23466	5.61984	6.4032	3.53891	MID
	909	A8YO	4.73426	7.37952	5.55365	LIHC	1.68238	3.68369	3.10911	7.06581	5.78921	HIGH
	910	A4PI	5.79628	7.25648	2.18117	UCS	0.579964	1.99194	2.40976	6.53104	4.51012	MID
	911	7701	4.9018	6.08504	1.56729	LUAD	2.12966	3.34805	4.50914	6.92437	3.60238	MID
	912	A0K9	3.59243	7.53912	2.67925	UCEC	1.70788	2.5898	3.98809	6.40634	4.17101	MID
	913	8422	1.2367	3.10345	0.348665	KICH	1.73211	1.14819	3.04641	4.28632	1.10198	LOW
	914	4750	1.30842	5.72169	0.987696	COAD	0.280411	1.47566	2.37592	6.4749	1.94819	LOW
	915	A0XZ	5.16602	6.02181	3.16828	THCA	2.31231	3.17651	3.49414	5.91405	4.61922	HIGH
	916	A079	5.17775	6.92296	2.65227	BRCA	0.559739	3.41215	4.27122	5.93437	4.56405	MID
	917	5265	4.95996	6.78285	3.02652	READ	1.40385	2.29347	2.44412	5.79181	4.66958	HIGH
	918	A8KA	1.94592	7.28166	0.386797	UVM	0.86419	2.27774	2.727	5.45779	1.76311	LOW
	919	A4XB	4.03032	6.03177	3.58835	LGG	0.753824	2.74464	3.98529	6.33223	4.43499	MID
	920	A1IL	4.68739	6.49878	2.80401	BRCA	1.28782	3.5138	5.46355	6.49743	4.404	MID
	921	6880	2.12783	2.96134	0.68406	PAAD	0.521324	2.68839	3.14214	4.60211	1.62744	LOW
	922	A8M7	3.90133	3.96388	1.16642	THYM	3.20392	2.02653	1.21861	5.65206	2.62258	LOW
	923	A2DB	4.24598	5.10569	1.39562	BRCA	0.897442	2.44243	2.64281	6.53381	3.11602	LOW
	924	A5W2	3.58529	4.98097	1.13304	UCEC	0.368285	1.83534	2.10928	5.68565	2.72497	LOW
	925	2111	4.85765	6.54156	2.23941	OV	0.837174	3.14688	4.2078	6.26559	4.14395	MID
	926	A4OJ	4.16861	6.30211	3.02316	ESCA	1.78908	4.01473	4.72437	6.49875	4.29846	MID
	927	A3BX	4.53061	6.2906	2.97718	THCA	1.54135	2.48625	4.54187	6.19866	4.39425	MID
	928	8107	3.95333	4.40529	2.25393	LGG	1.45596	1.95806	3.49837	5.6754	3.39854	MID
	929	A2H8	5.08633	5.49284	2.12936	UCEC	1.70365	3.65352	3.45919	7.43327	3.90376	MID
	930	AA4R	3.75535	4.77945	1.10607	BLCA	1.9422	3.15287	4.05255	6.57186	2.70772	LOW
	931	A53A	4.98329	5.4727	1.15361	LUSC	0.859998	3.35831	4.43562	6.94463	3.15689	LOW
	932	A8PB	4.03053	6.15413	1.53128	STAD	1.42481	3.05363	3.91637	5.68135	3.36146	MID
	933	1944	4.57908	6.11613	2.05228	OV	1.20263	2.43288	3.09821	5.5808	3.8592	MID
	934	A66K	4.06064	5.771	4.30576	BRCA	3.11136	4.01351	4.46098	6.4555	4.65549	HIGH
	935	4081	4.41026	6.07681	1.6924	LUSC	2.70082	3.582	4.71406	7.10869	3.56627	MID
	936	7055	4.23305	4.88329	0.674366	KIRP	2.22567	3.12117	3.45747	6.0394	2.40669	LOW
	937	8405	5.55081	7.83365	2.32003	KICH	1.46032	1.46724	3.68706	5.21709	4.6552	HIGH
	938	A0FW	4.70558	5.7563	2.32872	BRCA	0.263057	3.68125	4.66932	6.76326	3.98068	MID
	939	7483	3.71014	5.60249	2.23666	LGG	1.04429	2.17412	3.51141	5.7793	3.59576	MID
	940	A9KR	4.0579	6.27921	1.08164	BLCA	0.99156	4.11931	4.20676	6.39878	3.02062	LOW
	941	A8TD	6.15954	7.02035	2.57797	LIHC	1.19353	3.20634	2.33098	5.42887	4.81277	HIGH
	942	8489	4.05348	7.57962	1.68166	HNSC	4.02525	2.80625	3.52009	6.30778	3.72453	MID
	943	A3LS	7.7835	8.03211	3.18229	SARC	1.46615	2.58912	3.36491	6.34667	5.83778	HIGH
	944	A933	4.68897	5.07811	4.28981	THYM	1.5523	2.58666	2.95211	6.80793	4.67455	HIGH
	945	2655	4.95728	6.69575	1.83938	LUAD	1.65979	2.95616	3.28732	6.30167	3.93766	MID
	946	AA6W	4.65529	5.95544	2.29509	BLCA	0.681707	3.08954	4.34658	6.2981	3.99227	MID
	947	A3GR	5.45305	6.66101	3.43585	THCA	2.05979	3.9681	4.6588	6.46263	4.99733	HIGH
	948	A705	3.63612	3.1633	0.271344	PCPG	1.04834	1.59007	1.66154	5.93566	1.46139	LOW
	949	AAR2	4.40436	7.16784	1.86635	LUAD	1.19831	2.909	2.33142	5.82575	3.89124	MID
	950	A41A	3.6256	5.5766	0.989221	SKCM	0.522063	2.46168	2.84185	6.17785	2.71444	LOW
	951	A9EU	4.33202	6.01829	1.43178	UVM	1.37995	2.70723	3.19692	5.17343	3.34205	MID
	952	4415	5.22605	7.17973	1.91508	LUAD	2.02839	3.45891	3.88485	6.61601	4.15741	MID
	953	AAGP	6.45764	7.62682	3.60064	TGCT	2.01155	2.84239	3.99203	5.92026	5.61822	HIGH
	954	A2LQ	5.97668	7.18252	3.05594	BRCA	1.16641	3.44393	5.20789	6.55722	5.08114	HIGH
	955	A0J4	4.9222	6.98798	2.80829	BRCA	2.07962	3.00526	4.42348	6.54218	4.58829	MID
	956	8394	5.05784	6.70776	3.43221	LUAD	1.84908	3.04953	3.73773	6.78993	4.88321	HIGH
	957	AAYU	3.55307	3.61441	0.924211	PRAD	0.302086	4.13385	4.43029	6.84196	2.28106	LOW
	958	A5TU	4.93782	6.26821	3.65579	LGG	0.713718	1.91696	2.57782	5.58753	4.83675	HIGH
	959	A6WQ	3.32692	6.59182	3.89662	LGG	0.713955	1.85206	2.9796	6.59806	4.40465	MID
	960	A3T9	3.32766	7.35533	3.12738	THCA	1.77692	2.53146	3.57912	6.54974	4.24594	MID
	961	A1C4	1.91543	2.89767	0.30168	UCEC	0.214959	2.99352	4.08769	6.95446	1.18746	LOW
	962	AA0F	5.50434	6.6961	2.63813	TGCT	1.45128	2.56382	2.51913	6.01157	4.59841	MID
	963	A4SU	3.79892	5.65233	2.73958	LUAD	1.8917	3.14965	3.03973	5.66153	3.88917	MID
	964	A4NJ	5.48258	7.35272	4.46526	LIHC	1.08582	4.73566	2.9265	6.13651	5.64625	HIGH
	965	A8C2	6.67677	9.48235	4.02639	SARC	1.37082	3.06991	3.53435	5.82883	6.34064	HIGH
	966	A0J2	4.39421	5.84971	2.2012	BRCA	3.2649	3.28636	4.22915	6.19809	3.83906	MID
	967	7553	7.80802	9.88013	4.79741	LUAD	3.12336	3.43771	4.04745	6.22604	7.17965	HIGH
	968	2044	4.89402	6.94181	2.32491	OV	0.861976	1.91635	2.98637	6.56767	4.29057	MID
	969	A5XN	4.09346	5.06172	0.943633	PCPG	1.91784	3.86405	5.02425	5.65353	2.694	LOW
	970	5396	7.22926	7.27801	1.74866	LGG	0.701512	2.63076	5.52817	6.71396	4.51444	MID
	971	A483	3.16567	4.3174	1.51536	THCA	2.09413	2.91773	4.01094	6.27069	2.74622	LOW
	972	A1EJ	4.7664	7.0152	2.39412	LIHC	0.73923	2.82287	3.8374	6.98476	4.30982	MID
	973	A1BL	4.68612	7.99936	1.87306	CESC	3.79812	2.61366	3.68996	6.35182	4.12547	MID
	974	A5D6	4.91402	6.3715	2.08359	BRCA	0.357686	2.83617	3.51782	5.7651	4.0256	MID
	975	A570	4.37683	5.51702	3.67797	BRCA	1.77585	2.72745	2.98298	6.09438	4.4616	MID
	976	A22X	4.75508	6.2089	2.15072	UCEC	1.08503	2.13248	3.23529	6.31176	3.9895	MID
	977	8503	6.36448	7.92812	4.14725	LUSC	2.36714	2.83448	3.7171	5.99584	5.93696	HIGH
	978	A17L	2.8954	4.52681	1.95463	UCEC	0.420167	1.76276	1.48668	5.52563	2.94796	LOW
	979	A124	4.80983	6.07159	1.53515	BRCA	0.976152	3.03422	4.63927	7.77588	3.55245	MID
	980	A9D0	3.42212	5.20531	0.517232	LIHC	0.265972	2.71776	2.67831	4.64765	2.09641	LOW
	981	3926	4.75637	6.63325	3.33536	KIRP	3.56249	3.97035	4.8787	6.62241	4.72116	HIGH
	982	AAME	7.51394	7.10961	3.57043	BLCA	1.73692	2.72915	3.61898	6.18472	5.75632	HIGH
	983	7050	4.03035	6.56287	1.14919	KIRP	3.21048	2.46324	3.64308	5.83435	3.12087	LOW
	984	A9EX	3.24938	6.5483	0.679554	UVM	0.397322	2.04439	2.91999	5.1892	2.43623	LOW
	985	A7OZ	4.81996	5.98919	2.85782	MESO	1.19043	2.86718	3.37705	5.76135	4.35327	MID
	986	A7CA	4.18507	5.35633	2.80862	LGG	0.5959	2.45375	2.90374	6.117	3.97821	MID
	987	A3A4	1.53976	6.51648	0.420206	LIHC	0.323565	3.00644	2.16192	5.79804	1.61551	LOW
	988	5971	5.71209	6.6088	2.30941	HNSC	2.42659	2.41499	3.35865	5.68204	4.43411	MID
	989	2793	4.50742	5.74884	1.27096	LUSC	0.922168	3.92982	5.15465	7.43707	3.20538	MID
	990	A541	4.68524	6.55706	1.31186	BLCA	1.52369	2.71957	3.15301	5.69861	3.42854	MID
	991	1469	4.91385	5.54404	2.63445	OV	1.46843	2.34479	4.04206	6.54299	4.15572	MID
	992	AAED	3.43437	3.23114	1.2682	LIHC	0.3517	3.57417	1.28307	6.32179	2.41433	LOW
	993	A706	4.83814	4.34174	1.8084	PCPG	1.94785	2.77475	3.20892	6.80039	3.3616	MID
	994	A3DV	3.32428	3.11685	0.239094	THCA	0.60302	2.67845	4.03011	6.37743	1.35309	LOW
	995	7353	4.17565	6.0348	1.56881	DLBC	0.632552	1.40803	1.16583	5.71435	3.40658	MID
	996	A6LN	4.18323	5.63322	2.17615	MESO	0.683756	2.34752	2.86332	5.41786	3.71523	MID
	997	A9KA	4.71521	6.60345	2.87032	KIRP	1.31452	3.53634	4.02228	5.44796	4.47096	MID
	998	5190	4.57959	7.03251	1.96802	KIRC	1.06795	2.20062	2.19728	5.92115	3.98709	MID
	999	A7PF	5.01613	7.3904	1.68822	CESC	6.29816	2.80315	3.55263	6.67982	3.97029	MID
	1000	AAD8	3.64958	4.42206	1.8551	LIHC	0.347915	3.15525	2.41791	6.05522	3.10512	LOW
	1001	A8Q7	6.66237	5.95777	1.80981	ESCA	3.26598	4.62822	3.55067	6.82341	4.15702	MID
	1002	8511	5.11909	7.55292	3.34409	LUAD	4.07374	3.76312	3.72115	5.95751	5.05664	HIGH
	1003	6811	4.28585	7.25584	2.02305	READ	1.30464	2.77335	3.88609	7.49817	3.9772	MID
	1004	A8OK	3.80601	5.20146	2.11493	PRAD	1.14244	3.64631	4.01477	6.35689	3.47241	MID
	1005	AABO	5.21224	5.95271	1.94269	PAAD	1.07251	2.89383	3.31412	6.10909	3.92085	MID
	1006	A1BD	3.90321	5.01674	3.82968	BRCA	0.982749	3.12719	3.04127	6.57287	4.21699	MID
	1007	8288	4.21047	6.68412	3.26243	LUSC	1.75958	3.29452	3.53409	6.33304	4.51134	MID
	1008	7368	4.83934	8.68187	1.88865	HNSC	1.7404	2.72046	4.1915	6.76093	4.29718	MID
	1009	A11Q	3.55759	1.60721	0.594563	UCEC	0.0230816	2.3237	1.26841	5.90599	1.50363	LOW
	1010	A98H	6.49032	6.69915	3.20956	MESO	1.03966	3.51274	3.16509	5.41174	5.18693	HIGH
	1011	AA9A	1.38135	5.48024	0.182815	UVM	0.514551	1.53801	2.15015	6.35447	1.11439	LOW
	1012	A4RT	5.27147	4.8392	0.760953	UCS	0.439737	2.63178	3.53015	7.1757	2.68754	LOW
	1013	5000	4.24129	7.36067	2.5499	KIRC	0.675936	2.2379	2.08911	5.48754	4.30176	MID
	1014	A9V5	3.8885	7.44615	1.74973	CESC	1.49249	3.562	4.59979	5.57101	3.70023	MID
	1015	A5RF	5.69849	6.72685	1.63418	LIHC	0.848647	2.43008	2.39782	4.71146	3.97152	MID
	1016	1698	4.63345	6.25421	2.03438	OV	0.963759	2.52449	3.09471	6.08296	3.89197	MID
	1017	A4T7	5.56336	7.51376	3.36207	LUAD	1.90379	3.75566	3.14619	6.15736	5.19917	HIGH
	1018	A20N	3.78073	5.62564	1.17388	BLCA	0.602347	2.9478	4.11534	6.32799	2.92275	LOW
	1019	A9LZ	3.46842	4.70997	1.58556	PRAD	0.716041	3.467	4.21919	6.99813	2.95877	LOW
	1020	A52Q	6.22796	8.77702	4.55675	LUSC	4.8051	3.04787	2.90228	6.46493	6.29192	HIGH
	1021	6493	3.4437	6.7212	0.943887	HNSC	3.27071	2.05529	3.4124	5.72762	2.79553	LOW
	1022	7726	5.04976	6.69928	2.80434	LUAD	1.50302	3.59308	3.34454	6.25466	4.56082	MID
	1023	A22A	5.34334	6.61178	2.62971	BRCA	1.6726	1.96221	3.49862	6.01098	4.52911	MID
	1024	2756	4.28088	7.46292	1.26547	LUSC	1.09193	3.23705	3.79523	6.08764	3.43214	MID
	1025	A441	4.81592	6.66614	3.65846	BRCA	1.84093	3.67983	3.82631	6.2677	4.89724	HIGH
	1026	AAUW	5.88206	6.76195	3.34972	PAAD	1.39965	3.60593	3.79308	6.22266	5.10744	HIGH
	1027	A5HE	6.39481	7.75936	4.61062	LUSC	3.81572	2.95989	3.04214	6.21673	6.11605	HIGH
	1028	5894	5.91801	7.25483	2.60298	KIRP	3.31302	2.52866	3.38672	6.19568	4.8168	HIGH
	1029	A49A	3.91239	4.63132	2.26818	HNSC	1.86834	2.74851	2.95182	6.8513	3.45097	MID
	1030	A4PD	5.36873	7.22084	4.30782	STAD	1.60139	3.62494	4.03439	6.2116	5.50688	HIGH
	1031	6310	2.60319	5.51855	0.864128	COAD	0.715605	3.0325	3.79776	6.85805	2.31545	LOW
	1032	A09G	5.54432	6.70988	2.50522	BRCA	2.00012	3.94668	5.94053	6.10703	4.53387	MID
	1033	1847	4.96066	7.4131	3.10911	OV	1.91736	2.19643	3.26592	5.91855	4.85354	HIGH
	1034	A3KU	4.62413	5.39328	1.08441	UCEC	0.581773	2.81156	3.21432	6.58368	3.00164	LOW
	1035	178	4.02742	6.79082	1.75758	GBM	0.339531	1.10006	2.25331	5.02315	3.63598	MID
	1036	4076	1.94867	7.81164	0.828137	HNSC	1.49602	2.37117	3.13987	6.12755	2.32735	LOW
	1037	5691	5.76201	7.66536	3.58302	KIRC	2.16623	3.44698	4.03421	6.54697	5.40902	HIGH
	1038	A4A5	5.52366	6.74	2.69014	ESCA	2.20414	3.99852	4.14673	6.62773	4.64395	HIGH
	1039	8315	5.83716	7.94573	3.28692	PAAD	2.38901	3.42383	3.43511	6.28602	5.34205	HIGH
	1040	8620	4.42216	7.12594	1.9639	LUAD	1.99627	2.91148	3.43559	5.93394	3.95548	MID
	1041	7250	4.3894	6.91677	1.6412	HNSC	2.10836	2.70204	3.82952	6.66324	3.67979	MID
	1042	A0LG	2.34326	3.53563	0.913071	UCEC	0.673914	2.2616	3.47141	6.28406	1.96305	LOW
	1043	A1XQ	6.27414	7.86529	3.53246	BRCA	2.70715	3.2518	5.06479	7.04724	5.58619	HIGH
	1044	AA2Z	4.41401	6.16909	4.74429	CHOL	2.46536	3.52791	3.23839	6.82373	5.05524	HIGH
	1045	AA4V	4.70576	5.42637	1.88143	BLCA	4.03313	2.03154	3.69719	6.76029	3.63532	MID
	1046	A84T	4.48936	6.26876	3.19731	LGG	0.695137	2.3536	3.02535	6.17584	4.48109	MID
	1047	A3UM	4.54153	6.53725	2.30856	THCA	2.69801	3.26512	4.41237	6.58237	4.09242	MID
	1048	A9LY	3.5186	5.32325	2.17546	PRAD	0.499355	3.36097	4.53706	6.53604	3.44111	MID
	1049	A1H0	1.95325	5.18379	0.577105	UCEC	1.3458	2.51394	1.51576	6.16379	1.80117	LOW
	1050	742	6.33226	5.8399	2.2515	GBM	1.38076	2.24361	3.62449	6.05903	4.36662	MID
	1051	1002	6.63549	7.17358	2.8678	LUSC	2.09098	3.3679	3.74669	7.00103	5.14896	HIGH
	1052	AA1A	3.92101	6.43845	4.42534	LUAD	1.70438	3.82661	3.42086	5.57682	4.81625	HIGH
	1053	A4TD	4.82077	5.91546	2.8118	LUAD	1.47941	3.67406	2.83025	5.30833	4.31217	MID
	1054	A0YR	4.44093	7.7124	2.90377	BLCA	3.23471	2.36752	4.16002	6.3432	4.63314	HIGH
	1055	A7K8	5.76663	6.13712	1.31269	LIHC	0.702744	3.41644	2.0319	5.81679	3.59487	MID
	1056	A461	4.86471	6.52845	3.62756	HNSC	2.48795	2.17893	3.00709	6.21537	4.86587	HIGH
	1057	2078	5.77924	5.87949	1.99399	OV	1.21797	3.12325	3.77301	6.16193	4.07672	MID
	1058	A9T5	5.03569	6.97838	2.54872	BLCA	2.09453	2.36041	2.60714	6.68432	4.47416	MID
	1059	A0IA	3.40291	7.76898	1.38923	BRCA	1.83511	1.44283	2.59132	7.07482	3.32402	MID
	1060	AABE	4.8704	7.79829	4.18137	PAAD	1.3179	2.54567	3.04036	6.13003	5.41536	HIGH
	1061	A4KR	6.31779	6.99071	2.77204	UCEC	1.6273	2.38585	4.06787	6.61816	4.96549	HIGH
	1062	A1Y7	2.95821	3.99396	0.972618	UCEC	0.684112	2.25616	2.41818	6.32798	2.25662	LOW
	1063	A7PX	3.0679	5.81767	2.96046	LIHC	0.916295	2.99309	2.97917	6.2192	3.75247	MID
	1064	A3R1	4.38975	6.42569	1.31886	SKCM	3.38268	2.40663	3.91532	6.20467	3.33825	MID
	1065	A7SM	4.85426	6.91296	2.63874	KIRP	0.630722	2.0906	2.24848	6.20178	4.45719	MID
	1066	4434	6.64818	9.21746	4.28841	LUAD	3.70834	3.01778	3.84908	6.45443	6.40526	HIGH
	1067	A470	6.42437	7.24716	2.139	LUAD	2.12884	4.07141	3.78059	6.12824	4.63521	HIGH
	1068	AA3X	6.12997	7.93697	2.83812	CESC	1.77263	2.63131	3.11865	6.17986	5.1687	HIGH
	1069	6517	3.73866	7.21404	1.91603	HNSC	2.67397	3.25609	3.34638	6.59952	3.72477	MID
	1070	A6TV	7.48673	7.65641	3.87933	LGG	3.23925	2.38557	4.3986	5.62029	6.0584	HIGH
	1071	7082	4.6243	6.8071	1.48604	HNSC	1.55941	3.55208	4.46216	6.93172	3.60313	MID
	1072	A5E8	4.24041	7.01193	0.514633	KIRP	2.46543	3.05405	3.42032	5.80015	2.48264	LOW
	1073	A6TK	6.3153	6.64699	2.48304	BLCA	4.36792	2.24037	3.29401	6.19562	4.70617	HIGH
	1074	A01N	2.31131	5.80882	0.382161	READ	0.288935	2.33547	2.35853	6.88887	1.72477	LOW
	1075	8384	5.62618	6.49959	3.01668	STAD	1.35267	4.14867	3.64904	6.17442	4.79597	HIGH
	1076	A65B	3.14522	4.95948	1.17924	PRAD	0.284635	2.71608	3.62915	6.20882	2.63975	LOW
	1077	A5G8	4.48797	6.16392	2.19089	LUSC	3.08797	2.68915	3.13943	6.94335	3.92804	MID
	1078	5900	4.68177	7.31242	2.43019	COAD	2.20563	2.13981	2.71603	6.47965	4.36553	MID
	1079	A953	3.02943	6.68614	0.866679	CESC	2.72541	1.78016	2.90807	7.6665	2.59895	LOW
	1080	A0JD	4.35935	6.43671	1.50149	BRCA	1.51643	3.60034	5.33571	6.89309	3.47966	MID
	1081	2778	4.43567	7.05727	1.35713	LUSC	0.971435	1.64934	3.2535	6.40068	3.4893	MID
	1082	4158	4.94414	6.97129	2.56033	KIRC	1.35072	3.17946	3.10419	6.26953	4.45212	MID
	1083	2267	5.35933	7.19828	3.5921	OV	2.50172	3.09239	2.97677	5.63554	5.17483	HIGH
	1084	A75C	2.82607	5.54712	1.38753	LIHC	0.391302	1.89475	1.11171	5.87436	2.79145	LOW
	1085	A4MI	6.20169	7.2381	2.81651	STAD	2.60719	3.39007	2.85312	5.74684	5.01898	HIGH
	1086	8397	4.36441	6.7375	3.54666	LUAD	1.21754	4.23506	2.45037	5.12718	4.70704	HIGH
	1087	801	5.45437	8.24058	2.87312	OV	0.845285	1.65591	2.35775	5.00051	5.05458	HIGH
	1088	A0DZ	5.23705	6.90059	2.9956	BRCA	1.70617	2.81893	4.69856	6.87874	4.76598	HIGH
	1089	A54F	7.51703	8.33654	3.95426	KIRC	1.9288	4.00861	3.86483	6.53576	6.28106	HIGH
	1090	5541	4.63079	7.78679	2.9681	COAD	1.43474	3.01956	4.28895	6.73542	4.74785	HIGH
	1091	A3SG	4.00408	4.62299	1.64126	THCA	2.34038	2.70242	3.85643	6.64307	3.12033	LOW
	1092	A8FN	3.63759	5.40215	1.74505	PRAD	0.685464	3.21738	4.55611	7.03272	3.24885	MID
	1093	5531	4.11719	6.33328	2.53995	PRAD	0.879619	3.70431	5.09657	7.06478	4.04593	MID
	1094	7097	6.07381	8.54291	2.90708	HNSC	3.32623	2.74084	3.44245	6.70308	5.32322	HIGH
	1095	A7HC	6.34326	6.49497	2.15205	PCPG	3.66612	3.5226	3.12209	5.72041	4.4591	MID
	1096	1110	3.68777	3.97554	0.406253	OV	0.289662	2.54547	3.37756	6.17197	1.81267	LOW
	1097	A4RF	6.88422	6.28497	1.44516	UCS	0.767962	2.30056	2.46278	4.92084	3.96909	MID
	1098	A064	3.96251	3.64617	0.779388	UCEC	0.0630542	2.6338	1.31267	6.12446	2.24141	LOW
	1099	A95H	3.96259	4.69644	1.93026	THYM	2.62544	2.90021	2.49674	6.84259	3.29955	MID
	1100	A0GZ	3.33059	5.10576	1.69381	BRCA	0.50361	2.89228	3.10717	6.24106	3.06537	LOW
	1101	A4TE	3.52071	4.62868	1.52813	LUAD	1.08449	3.0937	3.77283	5.65351	2.92022	LOW
	1102	A4TJ	5.99073	7.40154	3.35398	LUAD	3.85621	3.51296	3.82337	6.54988	5.29811	HIGH
	1103	6624	3.80864	7.22394	1.4219	READ	1.07218	2.69164	4.16263	6.21487	3.39472	MID
	1104	4947	4.05431	7.75677	1.46177	COAD	1.43334	2.89484	3.63644	6.77753	3.58228	MID
	1105	157	5.90336	7.09806	3.33692	GBM	0.853043	2.18136	3.90092	5.53815	5.19033	HIGH
	1106	A036	3.04022	5.39039	1.01487	READ	0.916068	2.4368	2.4007	7.33004	2.55257	LOW
	1107	A11E	3.38417	4.80654	0.977018	UCEC	1.01193	2.83011	3.62856	6.64456	2.51418	LOW
	1108	A1GW	3.10607	3.10747	0.779071	UCEC	0.415807	1.94036	1.38905	5.62154	1.95914	LOW
	1109	A0DC	3.41303	4.38611	0.966848	BRCA	0.72962	3.82162	4.08518	6.37348	2.43702	LOW
	1110	7757	4.69674	6.50088	2.61222	LUSC	1.55725	2.52729	4.51034	5.79855	4.30454	MID
	1111	944	3.06113	7.35861	1.11607	LUSC	2.14225	3.29405	4.04922	6.79881	2.92948	LOW
	1112	8517	4.60857	8.48994	2.80613	KIRP	1.98662	2.49004	3.01904	5.31607	4.78843	HIGH
	1113	A6WO	4.25008	6.85197	4.0257	LGG	1.16749	2.22134	2.96269	6.30218	4.89423	HIGH
	1114	4833	5.4198	6.65657	2.79162	KIRC	1.91637	3.2465	2.33607	6.06519	4.65261	HIGH
	1115	A9O9	4.62848	5.18673	2.31139	PRAD	0.828184	4.22881	4.4469	6.3511	3.81419	MID
	1116	3453	3.90436	5.7174	1.0786	KIRC	2.54469	2.80834	3.12756	5.89068	2.88759	LOW
	1117	5247	2.05427	6.49578	1.00569	HNSC	0.398186	2.0807	3.27323	7.28117	2.37639	LOW
	1118	A9LB	2.85136	4.78241	0.821091	PRAD	2.42841	2.79212	1.81634	5.90742	2.23716	LOW
	1119	A25A	5.01728	6.52475	2.86034	BRCA	1.80181	3.2849	4.21435	6.64352	4.54098	MID
	1120	A0C7	4.99265	6.51074	1.83682	BRCA	1.28523	3.51626	4.06756	6.8232	3.90849	MID
	1121	A8LX	5.23331	5.79732	2.36329	BRCA	0.388355	2.60743	4.16147	6.28578	4.15439	MID
	1122	A10B	4.91131	6.65107	3.7257	BRCA	1.33967	3.43601	4.82566	6.289	4.95563	HIGH
	1123	A00U	2.73412	4.02725	0.348787	COAD	0.898852	2.34747	3.22432	7.44588	1.56601	LOW
	1124	8589	5.67858	7.58623	1.6038	STAD	2.86964	3.73515	3.3951	6.72903	4.10335	MID
	1125	A2PL	3.19165	6.03498	0.734883	CESC	0.931601	2.08923	2.4926	5.52553	2.419	LOW
	1126	7416	5.56285	8.15855	2.3564	HNSC	2.28235	3.19176	3.72128	6.24334	4.74665	HIGH
	1127	4691	4.78006	7.64413	2.37326	KIRC	1.05201	2.94866	2.78328	5.77353	4.42625	MID
	1128	4837	5.57735	7.78102	2.14355	KIRC	0.655247	3.1678	2.89987	6.37954	4.53106	MID
	1129	A95B	5.6134	5.79205	2.68507	MESO	0.844987	3.37192	3.76282	5.94381	4.43614	MID
	1130	A1HK	4.1789	6.21257	1.08201	BRCA	0.805103	2.73301	5.26554	5.76463	3.03987	LOW
	1131	A3GJ	5.07029	6.83113	2.33603	CESC	4.41179	2.68224	2.6058	5.78161	4.32515	MID
	1132	A8XT	2.83919	3.27798	0.153223	SARC	0.495669	2.62151	3.63175	7.38983	1.12558	LOW
	1133	A8CQ	5.28156	7.84319	3.33199	KIRC	1.53229	3.21319	4.62727	6.50548	5.16796	HIGH
	1134	2665	5.99726	7.73985	3.87541	LUAD	3.05907	3.30045	3.59442	6.49391	5.64505	HIGH
	1135	8443	2.12636	1.82306	0.294312	KICH	1.01985	1.53426	2.73923	5.24221	1.04492	LOW
	1136	7789	4.28455	5.22428	1.50842	PRAD	0.460435	3.70311	3.59241	6.70546	3.2321	MID
	1137	A0JJ	4.94108	6.61845	3.38111	BRCA	1.64955	3.16608	4.85309	6.47066	4.79969	HIGH
	1138	5006	5.28018	8.41528	3.01606	KIRC	1.21509	2.75964	3.41352	6.57322	5.11744	HIGH
	1139	7714	5.7763	6.99645	2.78426	LUAD	1.68703	3.76632	3.61234	6.33375	4.82776	HIGH
	1140	A20Q	4.27711	5.88417	1.66859	BLCA	1.24371	2.85025	3.47949	5.32411	3.47586	MID
	1141	6516	3.86245	6.68833	1.88064	HNSC	3.24531	2.60193	2.84199	5.51329	3.6489	MID
	1142	A7II	3.83297	4.98019	1.34634	LIHC	3.16433	3.59632	1.32916	5.91714	2.95107	LOW
	1143	A0T5	2.37641	5.37883	3.18566	BRCA	0.812153	4.01841	4.05514	6.78734	3.44035	MID
	1144	7399	6.10367	8.09505	2.75476	HNSC	4.88961	2.75593	3.92855	6.38839	5.14397	HIGH
	1145	8402	5.11683	7.76944	2.64573	LUAD	3.55813	4.27675	4.48125	6.12556	4.7204	HIGH
	1146	5278	3.98269	6.33236	2.62471	LGG	0.616707	2.04305	4.34276	6.5908	4.04521	MID
	1147	4424	6.85784	9.05835	3.79996	LUAD	1.74645	3.44594	4.87062	6.05332	6.18024	HIGH
	1148	A1IF	4.12517	5.60367	3.88624	BRCA	0.72359	2.43263	3.37521	6.41927	4.47866	MID
	1149	A8VT	4.35793	5.0351	1.27919	PRAD	1.10128	4.87374	5.19928	6.73044	3.03907	LOW
	1150	A4C9	3.77573	6.82461	1.22419	HNSC	2.48613	2.26797	3.86368	6.3055	3.15968	LOW
	1151	1583	3.37761	4.52028	0.558443	OV	0.913525	2.03955	2.67096	5.1982	2.04292	LOW
	1152	A70T	4.56999	2.85385	0.257848	PCPG	0.990504	1.54726	1.91133	4.98537	1.4982	LOW
	1153	A45G	3.58626	4.69369	1.38239	THCA	1.5298	3.7221	4.40189	6.8756	2.85493	LOW
	1154	A25U	3.28927	4.34596	0.54004	LIHC	1.0183	4.32925	2.76891	6.05594	1.97638	LOW
	1155	A5Z1	3.76293	7.2487	1.85936	COAD	0.258969	2.94286	3.4838	6.74052	3.70155	MID
	1156	A980	3.51292	6.35019	1.1347	UVM	0.953228	3.55339	2.90348	5.26253	2.93616	LOW
	1157	6917	5.75986	8.0284	3.89293	READ	2.76669	2.58758	3.41951	6.74354	5.64641	HIGH
	1158	A17F	3.41665	4.95209	1.20471	UCEC	0.809696	2.02176	1.1432	6.54358	2.73165	LOW
	1159	A7RV	3.95101	5.47112	2.99162	LGG	0.444854	2.407	3.06319	5.92018	4.01387	MID
	1160	1499	5.12561	5.50579	1.5195	OV	1.22536	2.20778	2.94648	5.57908	3.50016	MID
	1161	A5KV	3.06541	3.91375	0.155855	ACC	0.0611011	3.24268	2.33162	6.32826	1.23197	LOW
	1162	A6JZ	7.34691	7.64771	2.50921	HNSC	3.42465	2.20805	2.52448	7.32223	5.20464	HIGH
	1163	A06B	4.15728	5.24738	1.47624	UCEC	1.10408	2.20288	2.66968	6.69809	3.18153	MID
	1164	AAG9	5.70018	8.02284	3.68247	TGCT	2.15183	2.62045	3.12705	5.68281	5.52228	HIGH
	1165	A70P	2.77229	2.983	0.555549	PCPG	0.792496	2.56682	2.20689	7.18641	1.66241	LOW
	1166	AB2W	8.83205	8.0459	3.40856	SARC	0.799572	2.63288	2.23685	6.07878	6.23355	HIGH
	1167	6742	4.72466	7.87311	1.41832	LUAD	1.03162	2.95218	3.00412	5.85154	3.75057	MID
	1168	A6DB	4.03398	6.52957	1.99634	HNSC	2.1734	2.32074	2.13713	6.1363	3.74643	MID
	1169	A1OY	4.50577	5.9393	2.04808	BRCA	0.800092	3.38647	3.36421	6.47324	3.79854	MID
	1170	AA1G	3.29508	6.32329	4.42747	TGCT	1.56547	2.5066	3.50537	5.66697	4.51843	MID
	1171	5661	3.08822	7.57525	1.22835	COAD	1.53151	3.05644	4.13799	7.27563	3.06297	LOW
	1172	AAQ0	3.39966	6.84685	1.90222	PAAD	1.07315	2.96227	3.07363	6.90762	3.53776	MID
	1173	A0RH	3.9616	6.17273	1.35147	BRCA	1.72697	2.5647	3.40926	6.14509	3.20912	MID
	1174	4405	5.48578	7.47887	3.51784	LUAD	2.81704	3.79	4.31043	5.50026	5.24546	HIGH
	1175	A5JA	4.31497	4.72832	1.26112	ACC	0.255504	2.88102	3.5479	5.40428	2.95221	LOW
	1176	A02E	2.44103	5.51745	0.831723	COAD	0.825282	1.64735	2.63763	7.08813	2.2375	LOW
	1177	A3OD	7.56604	7.18791	4.19134	BRCA	3.11067	6.38137	5.66671	8.05017	6.10859	HIGH
	1178	A8K8	3.26983	5.95876	1.04446	UVM	1.82475	2.22091	3.09167	5.27376	2.73018	LOW
	1179	A850	4.06363	3.94699	0.537999	SARC	1.19826	1.79975	1.88763	7.00922	2.0511	LOW
	1180	A6YA	4.07971	4.81481	1.60384	PCPG	1.21033	2.26397	3.069	6.51034	3.15832	LOW
	1181	6854	3.1741	6.91264	1.50164	COAD	1.27747	3.48779	3.68416	6.6516	3.20585	MID
	1182	A9UU	2.46919	6.09964	1.09843	CESC	1.62149	2.00756	2.87481	5.9371	2.54807	LOW
	1183	A9JL	5.33348	7.13786	3.28448	KIRP	1.2267	3.37571	3.19323	6.35936	5.00052	HIGH
	1184	7095	3.29482	8.59365	1.48415	HNSC	1.92676	2.30036	2.82972	5.57241	3.47666	MID
	1185	4844	5.22933	7.65624	1.8091	KIRC	1.15347	2.87503	3.05812	5.96822	4.16845	MID
	1186	A093	4.28035	6.48164	2.72318	BRCA	1.47797	3.5884	4.23418	7.19466	4.22747	MID
	1187	6544	1.51729	5.22933	0.482483	READ	0.358021	2.09228	3.54922	6.27056	1.56434	LOW
	1188	AA6K	5.09593	7.53676	1.56396	STAD	1.87169	4.10725	4.31631	6.36215	3.91632	MID
	1189	A91U	4.34005	5.94139	1.35462	STAD	1.47261	3.29927	3.78874	6.37449	3.26889	MID
	1190	A5KK	4.49567	8.05528	4.27961	LGG	1.86767	2.24383	2.98544	5.62284	5.37147	HIGH
	1191	A22P	5.47966	6.48882	3.15648	THCA	1.99222	3.15769	3.87959	6.45947	4.82363	HIGH
	1192	AA3J	4.06695	6.12294	1.62512	HNSC	1.06	2.68063	5.00333	6.19919	3.43324	MID
	1193	3414	4.86952	6.63004	2.22127	LUSC	1.84467	2.6588	3.17497	6.5429	4.15465	MID
	1194	5099	4.54699	6.80381	1.28887	KIRC	1.3709	3.38961	5.24841	6.03497	3.41634	MID
	1195	A13S	3.40723	3.04702	1.26278	THCA	1.85511	3.12062	4.20967	5.66514	2.35795	LOW
	1196	A1QE	3.69389	5.94354	2.45283	THCA	2.37196	2.84672	4.4157	6.68107	3.77629	MID
	1197	7775	3.75281	4.73795	1.52471	PRAD	0.372787	3.78306	4.8753	7.15548	3.00408	LOW
	1198	1626	6.16766	7.4888	3.88993	OV	1.65485	3.30472	3.52571	6.03863	5.64276	HIGH
	1199	5182	7.16972	9.77473	3.71831	KIRC	1.91579	2.57031	3.17821	6.21421	6.3873	HIGH
	1200	2634	5.4446	6.51832	2.42016	GBM	0.924599	2.56049	3.76979	6.30648	4.41213	MID
	1201	5871	5.72434	7.02735	3.42817	LGG	1.06795	2.16913	3.40848	6.60167	5.16646	HIGH
	1202	6361	2.97626	3.61769	0.554742	PRAD	0.577342	3.6046	3.99563	7.01652	1.81439	LOW
	1203	A1D9	2.98582	4.17512	0.653481	COAD	0.573443	2.31013	3.20859	6.6133	2.01213	LOW
	1204	A5RU	4.9618	6.00298	3.27052	BRCA	1.25581	4.12567	4.13348	6.10583	4.60124	MID
	1205	6822	4.66697	6.2863	1.96541	STAD	2.73145	3.4301	4.40334	5.85849	3.86332	MID
	1206	A0ZR	3.09107	4.42203	2.01468	UCEC	0.585458	2.60242	3.06191	5.85049	3.0198	LOW
	1207	A4M7	4.98362	7.06295	3.9924	LUAD	2.68869	4.41794	3.45485	5.87874	5.19902	HIGH
	1208	A9DQ	3.14144	3.3174	0.704609	PRAD	0.628237	3.36721	3.55393	6.588	1.94368	LOW
	1209	3443	3.0255	2.08037	0.129557	KIRC	2.66397	2.21582	4.00191	6.17802	0.934256	LOW
	1210	6228	4.46803	6.45471	2.22734	HNSC	0.925946	2.94885	4.3191	6.89274	4.00491	MID
	1211	5045	6.03324	7.76282	3.10918	LUAD	2.77804	2.37703	2.77258	5.44999	5.26105	HIGH
	1212	A45V	4.27762	6.45428	2.27275	HNSC	2.93729	1.97542	2.47669	5.34005	3.97375	MID
	1213	A00E	4.4719	7.0545	2.43026	COAD	1.86865	2.37941	4.37697	6.99796	4.24819	MID
	1214	6872	3.48722	7.00401	1.26105	HNSC	2.15024	2.15368	2.93674	6.16649	3.13463	LOW
	1215	AA0B	5.09435	4.79493	1.49872	TGCT	1.21223	2.20621	2.1079	5.98874	3.32045	MID
	1216	A0ZJ	4.82566	6.45849	2.9214	THCA	2.06838	2.91705	3.34819	6.19724	4.49876	MID
	1217	8087	5.28419	7.1901	3.36668	LUAD	1.02795	4.26939	4.76182	7.11711	5.03854	HIGH
	1218	A2HA	3.83295	3.50815	0.781504	UCEC	1.08363	3.05475	2.79534	6.18076	2.19035	LOW
	1219	A1N6	5.4748	7.25706	2.85762	BRCA	1.63452	2.58679	4.52119	6.31552	4.84222	HIGH
	1220	4487	5.08143	6.53794	2.44119	LUAD	1.9161	3.04127	2.84376	5.93313	4.32855	MID
	1221	7091	3.7882	6.88735	1.14342	HNSC	2.47116	2.37548	3.81533	7.43689	3.10144	LOW
	1222	A720	3.20323	4.15277	1.58311	PRAD	0.840118	3.61429	4.57547	6.45903	2.76151	LOW
	1223	619	8.91388	8.20523	4.42111	GBM	2.24231	2.76571	4.00577	5.83358	6.86378	HIGH
	1224	8399	5.95542	7.12847	3.41832	LUAD	2.49367	3.3553	3.88021	5.7512	5.25501	HIGH
	1225	AAO6	4.30917	4.96876	3.22415	TGCT	2.46927	2.41591	2.61449	6.48726	4.10222	MID
	1226	A125	3.91742	4.70278	2.58056	BRCA	0.973684	3.31652	3.58532	6.82499	3.62262	MID
	1227	A6MD	4.57497	5.53252	2.41104	BLCA	0.957457	2.88111	3.87113	6.35665	3.93706	MID
	1228	2773	5.79723	7.84235	3.15684	LUSC	4.6886	2.90601	4.61019	6.74562	5.23568	HIGH
	1229	933	4.53911	3.01792	0.174956	OV	1.28059	2.53891	2.29126	6.02506	1.33825	LOW
	1230	5559	5.83659	8.14925	4.10951	HNSC	3.66463	2.90949	3.93349	6.51132	5.80349	HIGH
	1231	7147	4.63787	6.4073	2.51356	LUAD	1.51775	3.77429	3.18594	6.59769	4.21141	MID
	1232	5263	5.16304	7.57304	3.24762	LIHC	1.54213	4.66538	4.19761	6.59993	5.02628	HIGH
	1233	7325	2.18041	3.21495	0.339644	PRAD	0.0939316	2.68695	1.59512	6.02378	1.3353	LOW
	1234	AATQ	4.10059	6.19178	1.6476	BLCA	0.793397	2.32123	3.14657	7.04685	3.4714	MID
	1235	A88K	4.20271	4.12177	0.807597	PRAD	0.58797	3.08245	4.22644	7.02262	2.40955	LOW
	1236	A0BT	3.9082	5.34831	2.79338	BRCA	1.9966	2.94671	3.10952	6.09866	3.87949	MID
	1237	5430	4.84262	7.29643	2.92458	HNSC	1.23798	3.19247	3.98328	6.38649	4.69265	HIGH
	1238	A0IW	3.77366	4.28616	0.550441	UCEC	0.282189	1.21136	2.46586	4.5236	2.07259	LOW
	1239	A0ZZ	2.61717	3.52757	1.0347	UCEC	0.134938	2.63963	2.66755	6.42308	2.12181	LOW
	1240	A1II	6.12792	8.01884	3.94923	BRCA	3.42494	2.40066	4.34654	7.2633	5.78956	HIGH
	1241	A3QX	4.85877	5.18824	1.63152	UCEC	1.98954	2.47675	3.20848	7.06713	3.4518	MID
	1242	AAFY	7.18877	7.47523	4.02664	TGCT	2.361	2.46864	3.27771	6.11738	6.00354	HIGH
	1243	A291	2.64108	3.06001	0.847632	THCA	1.04983	1.86627	3.19848	6.13072	1.8992	LOW
	1244	A3Y7	1.73112	8.64804	0.329027	SKCM	1.40991	1.65646	1.02645	4.44857	1.70147	LOW
	1245	AAUP	5.54356	7.35576	3.41979	PAAD	1.3992	3.56473	3.96004	5.98003	5.18567	HIGH
	1246	A0M9	3.4011	3.86662	0.898039	UCEC	0.139046	2.05194	1.7627	6.24603	2.27727	LOW
	1247	AAGY	5.17968	6.39899	2.24191	TGCT	0.818448	3.01278	4.28394	5.95406	4.20414	MID
	1248	AA06	3.74997	4.24413	0.99984	TGCT	1.05473	1.96067	1.65392	5.05498	2.51526	LOW
	1249	3975	3.37358	6.13352	1.66831	COAD	0.702789	2.9923	2.79779	6.68673	3.25606	MID
	1250	A3UB	4.10017	4.93206	1.04341	SARC	0.736097	3.70053	1.49601	5.9412	2.76331	LOW
	1251	1501	3.44815	4.28193	0.592016	OV	0.628327	1.79411	2.01367	5.91513	2.05993	LOW
	1252	A6JE	4.80972	5.87528	0.630528	HNSC	2.39515	1.7539	0.651832	6.09329	2.61187	LOW
	1253	A0Y2	4.62824	6.29229	2.43355	THCA	2.53693	3.25327	4.76354	6.15036	4.1383	MID
	1254	A1ED	4.69536	5.83743	1.37812	LIHC	0.710392	3.43414	2.53059	5.48783	3.35526	MID
	1255	A3PR	5.04372	6.52435	3.26847	THCA	2.7243	2.2581	3.41559	5.93494	4.75566	HIGH
	1256	A6RR	5.45947	5.22961	1.44879	STAD	0.992395	3.76504	4.03722	5.74193	3.4584	MID
	1257	5471	4.45884	6.64215	3.02925	LUSC	2.71018	2.59927	3.42967	7.0029	4.47667	MID
	1258	A6I1	5.64615	7.24165	2.63165	BLCA	2.28968	2.37236	1.89964	5.7479	4.75634	HIGH
	1259	5585	3.94958	7.70359	2.54154	KIRC	1.53249	2.95097	3.91838	6.99012	4.26037	MID
	1260	AAVE	4.24869	6.63994	3.81317	CHOL	1.51721	3.60387	3.74238	6.55424	4.75593	HIGH
	1261	A2GZ	3.60942	7.578	0.84074	CESC	1.555	2.10704	4.21895	7.47892	2.84371	LOW
	1262	A8XX	7.80339	7.94278	4.22844	SARC	1.85765	2.33983	2.25219	6.61817	6.39949	HIGH
	1263	3678	3.01651	5.60376	1.61185	COAD	1.14046	2.61729	3.11841	7.02332	3.0091	LOW
	1264	A4JV	3.19026	3.58385	1.41593	THCA	1.00582	3.38836	3.75456	7.26255	2.52972	LOW
	1265	A4TF	4.93943	6.91832	2.48283	LUAD	4.04713	4.0144	3.93126	6.59821	4.39415	MID
	1266	A8KJ	2.98936	6.62297	0.880324	UVM	0.908332	1.9238	2.69058	6.2004	2.59274	LOW
	1267	8332	2.82895	4.53863	0.978947	KICH	1.69844	4.10809	4.12093	4.93917	2.32507	LOW
	1268	A8I6	3.73611	4.3108	1.5123	PRAD	0.651962	4.02181	4.60197	6.85947	2.89871	LOW
	1269	A7YS	4.49672	4.35636	0.978687	LGG	0.558886	2.95519	5.11591	7.17305	2.67642	LOW
	1270	A1PO	3.50978	4.5139	0.786178	UCEC	0.5666	2.44766	3.14282	7.45081	2.31802	LOW
	1271	A75G	2.82034	5.96276	0.311505	LIHC	0.632503	2.34397	2.02251	5.50222	1.73675	LOW
	1272	A510	6.0894	6.87496	2.00703	LUSC	1.78808	3.49635	3.27574	7.21246	4.37992	MID
	1273	1348	5.35921	6.43754	2.91484	OV	1.45446	2.30763	3.07055	6.73053	4.65027	HIGH
	1274	3688	3.28682	5.0725	1.22798	COAD	0.394085	2.11448	3.28049	7.59152	2.73567	LOW
	1275	4887	5.52369	7.79853	3.19999	KIRC	1.56134	2.73263	2.35499	6.19013	5.16571	HIGH
	1276	A8JD	4.27108	6.37082	1.49253	ESCA	1.70338	3.60305	3.754	6.66401	3.43731	MID
	1277	A9UI	4.71464	6.92841	2.03033	CESC	3.99778	2.47022	2.83519	6.01137	4.04777	MID
	1278	A9UB	5.84849	7.12253	2.27362	CESC	4.22185	3.02687	4.137	6.08086	4.55825	MID
	1279	A83N	2.71898	3.86965	0.874551	PRAD	0.287458	3.63652	4.64497	6.94944	2.0955	LOW
	1280	A4O0	7.56809	7.43386	4.18308	MESO	4.10985	2.20822	3.39336	6.63525	6.17399	HIGH
	1281	4960	5.23863	7.23608	2.54038	KIRC	0.540816	2.57902	2.16527	5.80959	4.5836	MID
	1282	A89A	6.84222	7.35468	4.53531	BRCA	1.50788	2.95995	4.08963	6.24597	6.11115	HIGH
	1283	7774	3.63251	6.65401	1.21652	HNSC	2.43753	1.35075	2.15292	5.15274	3.08653	LOW
	1284	A0KB	4.60892	7.4918	2.63262	UCEC	0.723634	2.90041	3.66929	5.54423	4.49633	MID
	1285	A7X5	4.03478	5.78391	1.16509	CESC	0.92684	2.39896	3.65661	6.994	3.007	LOW
	1286	6801	3.47138	7.62437	1.15886	STAD	0.970789	2.89529	2.65281	6.25174	3.13025	LOW
	1287	A2KV	3.68953	4.6979	1.502	UCEC	0.498153	2.31945	2.28757	5.87738	2.9638	LOW
	1288	3809	7.53295	5.21393	2.71186	COAD	3.83021	3.99253	3.17123	6.91803	4.74023	HIGH
	1289	A724	2.06811	3.4546	0.204759	PRAD	0.126812	2.52854	3.46199	6.81468	1.1352	LOW
	1290	2558	5.09667	6.80743	2.82219	GBM	1.21792	2.51031	3.65117	6.16636	4.60913	HIGH
	1291	5028	4.78547	7.06211	1.44849	LUSC	1.94501	2.41747	3.16129	6.37324	3.65812	MID
	1292	A3UU	5.10952	6.02209	2.82512	THCA	2.05727	2.98286	3.73935	6.10398	4.42984	MID
	1293	4174	5.7839	8.55697	3.19339	KIRC	2.94465	3.12701	4.58042	6.73115	5.40668	HIGH
	1294	5435	3.67883	7.23323	1.42969	HNSC	2.83013	2.79731	5.29128	6.3876	3.36327	MID
	1295	A9H4	3.4367	4.61716	2.1907	LIHC	0.520595	2.57174	0.877363	5.25112	3.26362	MID
	1296	AAFZ	4.713	6.4297	1.28054	TGCT	0.842694	2.84101	3.84438	6.50211	3.38553	MID
	1297	2289	5.63861	6.88641	3.74822	OV	0.987624	2.87964	3.76715	5.22262	5.26013	HIGH
	1298	6672	3.62476	5.44499	1.17513	READ	0.716453	2.97749	3.39285	7.13383	2.85182	LOW
	1299	A0BD	5.5023	7.83998	4.12182	BRCA	2.28604	2.76981	4.51387	6.06473	5.62319	HIGH
	1300	A9GT	5.08131	5.5747	1.96996	LIHC	0.992673	3.30261	3.0825	4.97359	3.82136	MID
	1301	5790	3.90263	5.36716	1.6491	PRAD	0.547951	4.21294	5.39483	6.95024	3.25674	MID
	1302	4797	5.30261	8.1877	3.21092	KIRC	1.50878	2.64314	4.26084	6.13144	5.18514	HIGH
	1303	2714	5.37918	7.79436	2.08237	LUSC	4.56076	3.43201	4.22198	6.29383	4.43627	MID
	1304	3842	3.51451	6.59642	2.34037	COAD	0.689738	1.98852	3.29586	7.58296	3.78575	MID
	1305	4746	1.51747	5.33829	0.443827	COAD	0.796187	0.858457	2.13215	5.65723	1.53195	LOW
	1306	1687	3.49787	4.86966	1.88785	OV	1.13624	1.89458	3.07729	5.4925	3.17997	MID
	1307	AA42	5.32924	7.70106	1.97459	CESC	4.31595	1.54188	3.46733	5.90706	4.32744	MID
	1308	4760	5.0738	7.53808	2.46817	KIRC	2.13628	2.76955	4.25006	6.58385	4.55326	MID
	1309	6709	6.86576	7.6183	3.34171	STAD	2.48968	2.99073	3.29567	4.98161	5.5912	HIGH
	1310	6669	2.9191	3.29101	1.69355	LGG	0.566504	1.57683	2.85649	5.20324	2.53391	LOW
	1311	A0ZC	3.38141	3.54654	0.856094	THCA	1.44403	2.76556	4.39339	6.52647	2.17341	LOW
	1312	3858	2.8608	5.469	1.07484	COAD	0.385144	1.44069	2.4312	6.83951	2.562	LOW
	1313	A8ID	3.23308	4.27725	0.421037	PRAD	0.804148	4.08316	4.49704	7.75625	1.79901	LOW
	1314	A6T8	3.77195	5.38086	0.584058	HNSC	1.53373	3.16318	3.78937	6.59837	2.28012	LOW
	1315	A24T	4.83927	7.57566	2.65254	BRCA	1.13714	3.36175	5.44455	6.94092	4.59855	MID
	1316	A44H	4.74931	7.37212	4.0673	PAAD	1.21004	3.01057	3.11423	5.56674	5.22207	HIGH
	1317	AARR	6.07246	7.39982	2.86127	LUAD	2.48074	3.61035	4.03705	5.37301	5.04717	HIGH
	1318	A8OU	5.72794	7.57595	3.74705	KIRC	2.04596	2.96578	3.37973	6.49453	5.4581	HIGH
	1319	5136	6.65777	6.96605	3.65709	GBM	1.5901	1.88418	3.09159	6.82872	5.53542	HIGH
	1320	A8NH	5.03979	6.66897	1.98663	ESCA	1.75769	4.67623	3.81659	6.29767	4.05692	MID
	1321	A8M3	3.98433	4.19062	0.688752	THYM	4.49113	1.68286	2.26577	6.74768	2.25718	LOW
	1322	A4I7	4.29877	5.10105	1.62614	THCA	2.35887	2.90864	3.30236	6.61636	3.29145	MID
	1323	5876	3.44899	6.16902	1.76684	KIRP	2.00455	2.39719	4.8865	6.19204	3.34993	MID
	1324	4885	3.74583	6.43052	1.97764	KIRC	1.63737	2.38467	3.0585	7.31608	3.62505	MID
	1325	A520	2.87889	5.58329	0.718088	LIHC	0.594921	2.84216	2.23008	4.79257	2.25994	LOW
	1326	5264	3.37695	6.7822	3.33679	LIHC	0.685762	3.32591	4.16818	5.98892	4.24367	MID
	1327	A0CA	6.37567	5.32428	3.14633	UCEC	2.16864	4.80926	4.31935	6.54113	4.74457	HIGH
	1328	7380	4.69528	7.20446	2.67981	HNSC	1.87138	2.6813	3.38249	6.39128	4.49216	MID
	1329	A8YY	4.79456	6.02491	2.41231	CESC	1.16762	3.30226	3.88126	6.57504	4.11507	MID
	1330	A01W	2.79341	5.20725	0.667773	READ	1.3598	2.21451	2.39322	7.39283	2.13366	LOW
	1331	A70A	3.68753	4.88972	0.272737	PCPG	1.05505	1.56637	1.75723	5.77338	1.70054	LOW
	1332	A3A6	3.96669	5.06411	1.69068	LIHC	0.89751	1.96452	1.28084	4.27029	3.2384	MID
	1333	A3V5	2.99118	4.818	2.03503	THCA	2.12026	2.8082	3.67465	6.24526	3.08385	LOW
	1334	7654	4.79913	6.953	2.94973	PAAD	0.841015	3.32436	4.31578	6.30553	4.61713	HIGH
	1335	A50Z	3.11177	8.57724	2.15735	LUSC	2.85101	3.02772	3.86584	4.98211	3.86152	MID
	1336	A8RL	3.61422	4.42355	2.84069	THYM	2.68843	3.03828	2.93347	6.48821	3.56782	MID
	1337	A45Y	4.45853	6.57709	2.89037	HNSC	2.96916	2.34109	2.66667	5.39978	4.39265	MID
	1338	A5JS	3.55224	2.74084	0.300981	ACC	0.470083	5.77121	3.00425	6.36966	1.43101	LOW
	1339	A0WW	4.16152	5.71114	2.10676	BRCA	1.71797	2.80284	4.6498	6.21629	3.68578	MID
	1340	A6VB	3.90329	6.39938	2.23445	HNSC	0.866551	2.56448	4.72332	6.4273	3.82161	MID
	1341	A0T7	4.91458	7.31775	3.06245	BRCA	1.64842	3.33303	4.66813	6.46889	4.79341	HIGH
	1342	A3WW	5.99996	8.07083	2.17719	BLCA	7.54473	2.25062	1.97458	6.28672	4.72412	HIGH
	1343	A2RL	3.41191	5.26661	1.37927	CESC	1.17645	2.74777	4.13184	7.23287	2.91559	LOW
	1344	A4Q8	2.89721	3.34314	0.358099	UCS	0.327439	2.28414	2.12455	6.67152	1.51372	LOW
	1345	8330	2.65464	2.55746	0.335084	KICH	1.65813	2.21314	3.84461	6.09831	1.31519	LOW
	1346	AAEX	5.10553	5.91871	1.11166	TGCT	1.32775	2.28752	2.80971	5.69029	3.22661	MID
	1347	3844	2.23873	5.42475	1.03265	COAD	0.998206	2.17089	2.54934	7.27822	2.32333	LOW
	1348	5243	3.35339	6.00375	3.77339	HNSC	2.44389	2.52896	4.15064	6.34332	4.23526	MID
	1349	A5JX	3.99432	3.34763	0.596242	ACC	0.974739	5.20588	2.94953	5.63162	1.99772	LOW
	1350	6470	3.80268	6.68137	2.42751	HNSC	3.27951	2.55363	4.56861	6.13199	3.95099	MID
	1351	A9GY	5.3674	7.05293	2.08438	LIHC	1.16904	2.97026	2.24372	6.14149	4.28914	MID
	1352	A5L4	3.98499	3.75972	0.802072	ACC	0.468396	3.16411	2.54821	6.33393	2.29051	LOW
	1353	A4O5	6.69301	7.63332	5.1505	MESO	0.888668	4.90001	2.5853	5.99001	6.40808	HIGH
	1354	A870	4.48125	5.50842	3.02564	LGG	1.29163	2.43123	3.34316	5.89136	4.21128	MID
	1355	AA8M	2.46052	4.70786	0.748194	UVM	0.775362	1.83519	1.35526	5.27008	2.0541	LOW
	1356	A9RE	3.77716	6.14416	0.529159	BLCA	0.471855	3.5838	4.02423	7.23294	2.30713	LOW
	1357	A83P	5.90803	6.86182	3.37456	BLCA	1.56277	3.5535	3.68785	5.56515	5.15268	HIGH
	1358	A7YU	4.07545	5.29771	2.79873	LGG	0.585497	1.995	2.7986	5.82315	3.92411	MID
	1359	5927	5.63189	6.98652	2.05194	LUSC	0.728171	2.88062	5.22638	6.36601	4.32209	MID
	1360	2624	5.5811	5.32411	1.63052	GBM	0.74865	2.67403	3.02524	6.26069	3.64556	MID
	1361	5455	7.14644	9.24974	3.6347	KIRC	3.35439	3.12983	4.44175	6.89716	6.21673	HIGH
	1362	3815	4.07255	6.83668	1.98958	COAD	2.74883	2.71938	3.001	7.17443	3.81204	MID
	1363	A0M7	3.3661	5.38387	2.22234	UCEC	0.426156	2.38294	2.34028	5.05428	3.42776	MID
	1364	A15T	4.8683	5.69666	1.49925	BRCA	1.16603	4.11693	4.90082	6.54487	3.46437	MID
	1365	A2NA	4.20548	6.30454	2.90606	THCA	3.01952	3.05275	3.85965	6.41979	4.25525	MID
	1366	7781	4.37375	5.65976	2.28494	PRAD	0.812907	4.35433	5.21838	6.87466	3.83863	MID
	1367	8166	3.99188	5.88635	3.31366	LGG	1.82747	2.49546	3.68176	6.07043	4.27016	MID
	1368	A3LW	6.42538	6.92551	2.34316	SARC	0.319293	2.53297	3.4774	5.97793	4.70671	HIGH
	1369	A7P0	5.62831	6.4536	3.10119	MESO	1.07422	3.14448	2.86528	6.29012	4.82951	HIGH
	1370	4065	8.29584	7.88371	4.00366	GBM	3.27394	2.32696	3.84007	6.38838	6.39758	HIGH
	1371	A39O	3.99271	6.50466	2.95114	THCA	2.81232	2.36724	3.44632	6.17397	4.24777	MID
	1372	5186	4.74439	8.13406	2.9266	KIRC	2.10579	2.95834	3.70925	6.58875	4.83374	HIGH
	1373	A3NM	3.25653	2.83286	0.766212	THCA	1.29968	3.17732	4.35262	6.1451	1.91915	LOW
	1374	6222	5.616	7.85602	3.54184	HNSC	3.71767	1.79983	2.63586	5.61648	5.38625	HIGH
	1375	6351	3.37856	3.13073	0.34111	PRAD	0.720727	3.53881	4.41071	6.17925	1.53376	LOW
	1376	7689	3.82795	6.34881	3.38578	LGG	1.12154	2.10145	3.92601	6.07109	4.3495	MID
	1377	5787	5.61868	7.32981	2.11027	LUSC	1.93472	2.59769	3.04522	6.47735	4.4295	MID
	1378	A3UV	4.58025	5.65001	2.34186	THCA	2.20559	2.83019	3.69742	6.47064	3.92795	MID
	1379	A9TM	5.305	6.01631	3.07022	STAD	1.77459	4.11865	4.37344	6.06674	4.61029	HIGH
	1380	5654	2.22435	5.18677	0.304011	READ	2.01185	2.61203	2.9118	6.55006	1.51937	LOW
	1381	8009	5.29185	7.98553	2.54867	LUSC	2.9915	2.89019	5.45534	7.26265	4.75783	HIGH
	1382	A4G6	4.09953	5.82779	0.79258	STAD	1.00622	3.27378	3.37677	6.82121	2.66539	LOW
	1383	A5PH	4.26978	3.9585	0.649584	PCPG	3.27695	3.95001	3.88869	6.80194	2.22258	LOW
	1384	A6SB	3.69806	5.07256	1.48214	BRCA	1.10496	1.79897	2.2489	5.08827	3.02945	LOW
	1385	8092	5.18836	6.55739	2.64778	LUAD	2.0182	3.06672	3.49436	6.42092	4.48279	MID
	1386	A1CC	4.71829	6.1368	3.22378	UCEC	1.99011	3.02772	2.82779	7.03183	4.53625	MID
	1387	3923	9.01669	4.03924	1.54327	KIRC	4.14463	4.85258	4.86166	7.35728	3.83057	MID
	1388	7039	4.78635	7.10206	1.57548	LUAD	2.86552	3.87436	2.78481	6.29969	3.76936	MID
	1389	A3IY	6.1478	6.86056	3.72213	BRCA	1.12066	3.58139	4.59372	6.2501	5.39457	HIGH
	1390	A6M7	3.19553	4.01122	0.813463	PRAD	0.376699	3.73375	4.67672	6.59795	2.18467	LOW
	1391	A1HG	5.28521	6.56044	2.33667	BRCA	1.42691	2.75987	3.55746	6.50599	4.32711	MID
	1392	A22S	3.20247	4.1907	1.35447	UCEC	0.468687	2.42818	3.46728	6.8817	2.62934	LOW
	1393	A8N2	5.47454	5.87941	2.28574	STAD	0.786429	2.63742	2.95024	5.62872	4.19021	MID
	1394	4816	6.21152	7.86823	4.65329	KIRC	1.05562	2.98297	3.00391	6.24552	6.10396	HIGH
	1395	7398	5.1917	6.5619	2.99581	HNSC	1.23066	3.09409	3.50718	5.99323	4.67324	HIGH
	1396	A8OC	3.66504	5.29121	1.36912	BLCA	1.64852	2.41787	2.24568	6.53461	2.98327	LOW
	1397	A275	5.78684	7.60476	3.48589	BRCA	2.34575	3.32835	4.04009	5.79421	5.3532	HIGH
	1398	2559	7.09414	6.82122	3.20451	GBM	2.80584	2.89967	4.92432	6.4351	5.37248	HIGH
	1399	A2K9	4.20155	4.55254	0.731661	THCA	1.62228	3.44811	4.39136	6.64953	2.40986	LOW
	1400	4332	5.96299	8.13616	2.51846	KIRC	1.2345	3.1953	3.66028	7.22534	4.96218	HIGH
	1401	A25T	4.25594	6.10966	2.27887	LIHC	1.17263	2.85653	1.52292	5.98878	3.89862	MID
	1402	A2Q3	4.59295	6.6874	3.46014	THCA	3.13505	2.95124	3.95532	6.20677	4.73675	HIGH
	1403	A7BO	5.47977	6.70737	1.6224	ESCA	1.1646	3.52801	3.43541	5.78665	3.90683	MID
	1404	AAP1	3.77899	4.84159	2.38222	SKCM	0.374432	2.63824	3.77052	6.44834	3.51923	MID
	1405	2792	5.44473	7.29851	2.02147	LUSC	4.6616	2.99949	5.25633	5.50782	4.31479	MID
	1406	7423	3.14372	7.80587	1.1315	HNSC	1.18557	2.99102	3.71957	6.52731	3.02812	LOW
	1407	4490	4.18867	6.64374	2.20355	LUAD	0.873752	2.62863	2.64295	6.33793	3.9434	MID
	1408	5707	4.20769	8.18257	2.62283	KIRC	2.06282	2.66494	3.04476	6.60468	4.48644	MID
	1409	A1CP	4.07632	5.27752	2.21734	UCEC	0.703704	2.54911	2.9537	7.65789	3.62669	MID
	1410	A9IZ	3.88584	6.9239	2.03507	PAAD	1.4614	4.46645	3.92247	6.54968	3.79727	MID
	1411	A6IS	5.11599	5.76231	2.60971	TGCT	1.39157	3.23356	3.94734	6.06939	4.25311	MID
	1412	A1IW	4.71718	6.36882	2.63001	BRCA	1.19543	3.71235	4.60647	6.38749	4.29108	MID
	1413	1365	5.23317	6.12218	2.06662	OV	0.923809	2.38664	3.21651	6.05429	4.04554	MID
	1414	A7NK	3.3703	3.67558	1.00638	PRAD	0.574918	3.39207	3.98222	6.50789	2.31874	LOW
	1415	A66X	5.08308	8.17072	2.15357	LIHC	0.240975	2.56544	3.08216	5.584	4.47214	MID
	1416	5458	5.14218	7.63544	3.56438	KIRC	1.54565	3.11964	3.31279	6.11428	5.19185	HIGH
	1417	A7NJ	3.19709	4.31207	1.48199	PRAD	0.844395	3.65685	4.94026	6.52626	2.73377	LOW
	1418	A3M6	5.8163	7.56985	3.43555	SARC	1.05343	2.06151	2.53598	6.03947	5.32816	HIGH
	1419	A858	5.34867	6.89972	3.83495	LGG	0.675714	1.70423	1.80556	5.88621	5.21129	HIGH
	1420	5765	3.50096	4.19032	1.20148	PRAD	0.470297	4.23176	5.56262	6.1743	2.60246	LOW
	1421	5754	4.33654	6.53228	1.63371	PRAD	1.4014	3.75469	5.03627	6.88646	3.59028	MID
	1422	4280	3.40052	7.10441	0.863469	STAD	2.45577	3.11883	3.53192	6.92823	2.75279	LOW
	1423	6229	4.49323	7.60231	1.56039	HNSC	3.18047	2.15437	3.08076	6.56653	3.76339	MID
	1424	AB3L	6.00533	7.07015	3.09094	MESO	1.31477	4.06707	3.68476	5.9386	5.08181	HIGH
	1425	A7V5	5.54889	7.34123	3.59665	TGCT	2.19944	2.99538	3.55347	5.7214	5.27178	HIGH
	1426	A0TP	4.86385	5.82019	1.85593	BRCA	0.607785	3.1145	4.74609	6.89112	3.74536	MID
	1427	A1GO	2.1821	4.40879	0.232109	UCEC	0.379679	2.73478	3.26256	5.98156	1.30706	LOW
	1428	A2DL	5.31661	7.19387	3.25289	BRCA	1.18809	2.5572	4.09106	6.52451	4.99216	HIGH
	1429	A55R	4.14534	6.07698	1.53361	LUAD	1.40896	3.46187	3.40787	5.58482	3.38055	MID
	1430	A9EE	3.94577	6.26326	1.29909	UVM	0.896342	2.852	4.20209	5.70441	3.17827	MID
	1431	8573	4.835	5.94129	0.831414	STAD	1.84503	4.11026	3.06467	6.41824	2.87982	LOW
	1432	4981	4.08858	6.38911	2.86598	KIRC	0.873456	2.76468	1.97638	5.71929	4.21466	MID
	1433	A3FH	3.8085	5.19515	1.41105	UCEC	1.49487	2.71392	3.07775	5.53041	3.03364	LOW
	1434	5574	7.54772	8.42754	3.2034	KIRC	1.85088	2.57829	3.48001	6.34528	5.8845	HIGH
	1435	A8DB	4.69621	5.97415	2.11401	THYM	3.32727	2.58141	1.96785	6.7542	3.89981	MID
	1436	A8VH	4.83046	4.82532	1.29084	SARC	0.328077	2.81734	3.1858	6.53485	3.11025	LOW
	1437	7294	3.89837	5.56625	1.54959	LGG	0.475024	2.18318	4.13502	7.13268	3.22766	MID
	1438	A2CL	3.65819	2.74676	0.570893	THCA	1.00664	3.21995	4.53908	6.94847	1.79011	LOW
	1439	A4N7	4.49423	4.90791	1.51339	THCA	1.62571	3.41519	4.33238	6.83917	3.21984	MID
	1440	A2RN	3.02699	4.23863	0.989854	CESC	4.506	1.48871	1.02602	4.82559	2.33311	LOW
	1441	A1H5	2.71976	4.3571	0.608326	CESC	2.02412	1.9905	4.56061	7.05641	1.93177	LOW
	1442	6704	4.60096	6.98147	2.11728	COAD	1.01806	2.49329	4.10026	6.40488	4.08185	MID
	1443	AAF1	5.8105	8.00741	2.39226	TGCT	2.79247	2.62037	4.13562	5.73869	4.81029	HIGH
	1444	7079	4.9375	7.41439	3.63384	PRAD	2.9784	3.75458	3.87421	5.58896	5.10485	HIGH
	1445	A0ER	4.39346	6.67319	2.11511	BRCA	0.5936	2.96423	5.28446	6.52934	3.95814	MID
	1446	5222	5.74383	7.30248	3.32173	GBM	1.81357	1.60831	3.60606	6.04146	5.18416	HIGH
	1447	A1NE	5.86003	7.22851	3.33094	BRCA	2.87378	3.89104	4.568	6.13378	5.20602	HIGH
	1448	8432	3.31435	4.73449	1.05887	KICH	2.65818	2.64221	3.18592	5.87495	2.55175	LOW
	1449	AAD3	4.09635	6.24492	1.60908	LIHC	0.511152	3.09411	2.60196	5.71949	3.45277	MID
	1450	A24V	5.71693	7.49146	3.20454	BRCA	2.27558	3.15432	4.32426	6.421	5.1582	HIGH
	1451	A8XS	6.23472	5.19167	1.83458	SARC	0.961423	2.72721	3.60497	6.59737	3.9014	MID
	1452	A15G	4.80644	6.01976	3.33607	BRCA	1.07974	3.80219	4.40562	6.86786	4.58718	MID
	1453	A26H	5.61699	7.66046	3.57072	BRCA	1.22543	3.66368	4.95138	7.18966	5.35597	HIGH
	1454	A4Z1	4.71513	6.10046	3.32269	BRCA	1.23473	4.21076	4.50588	6.49246	4.5721	MID
	1455	6953	3.55182	6.14341	1.57718	HNSC	1.7423	2.27504	2.82437	5.68482	3.25273	MID
	1456	A8FL	2.366	4.27993	0.252022	COAD	0.0898719	2.27605	2.65324	6.62247	1.36656	LOW
	1457	4718	4.8846	5.99858	2.16226	KIRC	2.59123	3.44078	3.14848	6.85464	3.98653	MID
	1458	A7SW	5.82718	7.45926	2.30138	LUSC	2.56648	3.24677	2.67536	5.63628	4.6421	HIGH
	1459	7704	4.17058	6.61732	2.14334	STAD	2.06154	2.71229	2.46224	5.39565	3.89634	MID
	1460	1514	4.37981	3.59753	0.542673	OV	1.38792	3.08851	3.6332	5.80431	2.04487	LOW
	1461	6138	4.67715	8.03333	2.5123	COAD	2.55436	3.15375	3.69359	6.32675	4.5532	MID
	1462	A3KA	3.82946	5.86701	0.538181	SARC	2.74747	1.7249	1.80356	5.00492	2.29524	LOW
	1463	A92V	5.38347	6.4101	3.65481	THYM	2.88047	3.31601	3.05038	7.11622	5.01492	HIGH
	1464	A014	2.27508	6.54863	1.08587	READ	0.226469	2.47554	2.29739	6.3748	2.52915	LOW
	1465	7811	6.04145	7.88175	3.22634	LUSC	2.12796	2.78704	3.6654	6.49541	5.35581	HIGH
	1466	A5QV	3.61543	6.29486	1.62062	CESC	4.21562	2.61308	3.36292	6.41205	3.32871	MID
	1467	4834	3.01903	3.02827	0.304655	KIRC	2.27348	2.10009	3.20917	6.20732	1.40699	LOW
	1468	A3UQ	3.93418	5.86276	2.56882	THCA	2.47875	2.61487	3.9268	6.20351	3.89849	MID
	1469	A3D5	3.04059	3.15318	0.506506	THCA	0.855869	2.81658	5.04044	6.51629	1.69342	LOW
	1470	A0LE	1.99657	2.74935	0.788856	UCEC	0.709497	2.12057	1.12304	5.49102	1.62994	LOW
	1471	AAGT	5.22648	6.6033	1.98312	TGCT	0.819054	2.47141	3.57879	6.00546	4.09047	MID
	1472	1474	5.78411	7.19282	3.48969	OV	0.629603	3.1951	3.53113	6.79373	5.25583	HIGH
	1473	A26Z	4.1308	6.2185	1.06342	BRCA	0.829635	3.08677	4.36968	6.55144	3.01167	LOW
	1474	A67D	3.84674	6.09422	1.75098	HNSC	2.04124	2.76983	3.16941	6.09871	3.44957	MID
	1475	A48O	4.48529	4.80002	1.8529	SARC	1.12042	1.72565	1.65475	5.09591	3.41687	MID
	1476	A5PG	4.83976	4.87523	1.22618	PCPG	2.62383	3.65378	3.57522	7.17453	3.0699	LOW
	1477	A1J1	4.99971	6.87198	2.59751	BRCA	2.13015	5.72448	4.67278	6.70871	4.46884	MID
	1478	5377	6.13492	9.12751	3.76978	KIRC	2.4046	3.42081	4.65741	6.42389	5.95423	HIGH
	1479	7331	4.29082	5.88987	2.04381	PRAD	1.35277	4.22264	5.44799	6.94234	3.72416	MID
	1480	5307	4.13976	6.58916	3.40317	LGG	1.16464	2.31667	4.17372	6.45072	4.5279	MID
	1481	A0VL	4.07874	6.35581	1.4725	CESC	2.742	2.45293	4.12586	7.31087	3.36706	MID
	1482	A88V	3.42605	6.51875	1.05685	ESCA	0.928374	3.35958	4.22111	6.16371	2.86852	LOW
	1483	A3DP	5.71407	6.79718	2.63019	THCA	2.19168	3.30968	4.71976	6.40226	4.6747	HIGH
	1484	A78M	3.51354	4.23498	1.11635	BLCA	0.643083	2.27708	2.90679	6.52169	2.55152	LOW
	1485	7715	3.67317	5.56282	0.957151	STAD	1.53506	3.35774	3.52948	5.54702	2.69426	LOW
	1486	1924	4.85538	7.04055	2.39354	OV	1.68767	2.07343	2.96673	5.98713	4.34134	MID
	1487	6595	6.99982	7.67664	2.75005	LUAD	4.83741	2.86793	3.70822	5.72745	5.28688	HIGH
	1488	6020	4.36868	7.75372	2.09414	HNSC	2.51093	2.70518	3.82158	6.44291	4.13957	MID
	1489	AA4X	3.23652	5.53841	1.84222	BLCA	1.86428	3.10584	4.37659	6.18231	3.20825	MID
	1490	A0CA	8.49042	4.4654	2.21299	UCEC	2.62119	5.70843	4.7894	7.16319	4.37781	MID
	1491	A2K3	6.70487	7.04405	0.807211	UCEC	1.67287	2.04721	1.55468	4.86968	3.36563	MID
	1492	5797	3.40536	7.78201	1.6883	COAD	0.934507	2.25833	3.15131	7.07286	3.55006	MID
	1493	5893	3.35415	7.60903	1.27223	KIRP	2.68474	2.655	3.22979	6.15911	3.19026	MID
	1494	3731	5.70664	7.27488	2.84033	READ	2.36742	3.03223	4.14173	6.43514	4.90371	HIGH
	1495	A5KE	3.69738	3.12823	0.323391	BLCA	0.642789	3.44657	3.25348	6.03235	1.55229	LOW
	1496	8049	5.69793	8.0876	3.48582	LUSC	2.32656	3.08523	4.02938	5.9573	5.43601	HIGH
	1497	7797	3.76595	4.4321	1.00838	PRAD	0.650565	4.02865	4.96827	6.51601	2.56273	LOW
	1498	A7W8	7.64114	7.49503	2.8656	SARC	0.897549	1.75228	1.35326	6.20013	5.47498	HIGH
	1499	A1KQ	5.00859	6.40544	1.68332	BRCA	1.331	2.73992	3.00552	5.98854	3.77987	MID
	1500	6848	6.57069	8.6204	4.07229	LUAD	4.66176	3.43846	4.52199	6.08465	6.1328	HIGH
	1501	5502	4.45569	5.56671	2.66688	PRAD	0.831182	3.9583	5.45299	6.58455	4.04426	MID
	1502	A925	4.58349	6.89909	1.53992	STAD	1.51159	3.65053	4.64584	6.12073	3.6517	MID
	1503	A5EY	2.87996	4.85721	2.55612	LGG	0.854673	1.67764	2.9312	5.40912	3.29447	MID
	1504	A8WN	3.59373	4.37183	1.23576	PRAD	1.11655	3.97718	4.80759	6.5073	2.6877	LOW
	1505	A20V	3.53041	5.7008	3.15483	BLCA	4.85257	2.50182	4.60193	6.22562	3.98944	MID
	1506	A6FI	3.4115	6.8789	0.385125	BLCA	2.18466	2.13704	2.56187	6.85396	2.083	LOW
	1507	A0D3	4.54842	5.86829	3.21862	BRCA	1.7237	4.21863	4.27988	6.80255	4.41246	MID
	1508	A6BN	5.38917	5.79259	1.73678	MESO	0.803628	2.65607	1.57045	4.94174	3.78483	MID
	1509	A4NH	4.75014	5.269	2.27206	LIHC	0.83389	5.07063	3.70667	5.49781	3.84549	MID
	1510	A096	5.42938	8.20165	4.2378	BRCA	2.89861	2.84231	4.97876	6.83111	5.73584	HIGH
	1511	7521	5.14924	6.04929	1.66624	PRAD	1.15446	3.93521	5.16001	6.85938	3.73017	MID
	1512	4963	6.63696	9.207	4.40825	KIRC	1.30833	3.52956	3.69768	5.90759	6.4583	HIGH
	1513	7321	3.15275	4.27615	1.31752	PRAD	0.77094	3.70708	4.93441	6.8737	2.60915	LOW
	1514	3955	2.82443	5.37054	0.561952	COAD	0.942887	1.47207	3.10705	8.5444	2.04275	LOW
	1515	5333	6.91924	7.67637	2.22883	HNSC	3.40974	1.6673	1.67873	5.82732	4.91018	HIGH
	1516	3434	5.93819	6.53109	2.04337	KIRC	1.72264	2.55355	2.67693	6.81172	4.29532	MID
	1517	4982	6.37323	8.64352	4.36461	KIRC	1.65235	3.52272	3.83871	6.61635	6.2182	HIGH
	1518	6011	4.5056	6.98376	1.79164	HNSC	4.39946	2.59585	3.10172	5.42426	3.8344	MID
	1519	A0VN	5.0469	7.06254	2.28481	CESC	3.43593	1.86058	1.96418	6.57131	4.33456	MID
	1520	A0TQ	5.76673	7.76923	2.55883	BRCA	1.59935	4.22421	5.04529	6.54591	4.85791	HIGH
	1521	3518	3.34553	5.76085	2.10423	COAD	1.46361	2.27283	2.96701	7.32424	3.4357	MID
	1522	A243	6.65942	8.20802	3.24705	BRCA	2.80128	3.69544	4.9893	6.2056	5.6198	HIGH
	1523	A7BC	6.31956	7.43332	4.85425	MESO	1.15378	3.84904	3.58138	6.19658	6.10938	HIGH
	1524	3398	5.63977	7.88835	3.06813	LUAD	3.34663	2.76311	3.44944	6.60956	5.14881	HIGH
	1525	A4SS	6.66654	8.12052	4.69015	LUAD	2.6241	3.44648	3.68266	5.63591	6.33224	HIGH
	1526	6461	3.27988	6.27793	1.85097	COAD	1.08264	3.49502	3.6319	6.50009	3.36531	MID
	1527	7008	4.33908	5.1651	2.10964	LGG	0.691356	2.19317	3.89717	5.93481	3.616	MID
	1528	5723	5.37353	7.50781	2.34368	STAD	3.52091	2.39034	3.46413	5.56283	4.55572	MID
	1529	A3TX	3.72936	5.28059	4.10743	CESC	4.08965	2.15411	3.02339	6.03829	4.32476	MID
	1530	A8ZA	4.42829	7.00508	0.789589	HNSC	4.71411	3.27752	4.62536	7.43881	2.90413	LOW
	1531	A0U2	6.44817	7.07812	2.99217	BRCA	1.46263	3.2525	5.70789	6.55572	5.14968	HIGH
	1532	A55W	3.64219	6.95418	2.44496	KIRP	1.10264	3.20564	3.46544	4.66041	3.95634	MID
	1533	A01X	3.2788	5.50521	0.485026	COAD	0.761086	2.71884	3.47363	6.42048	2.06103	LOW
	1534	A81S	4.16007	5.44121	1.43691	PCPG	2.08854	3.38688	4.00467	5.51393	3.19209	MID
	1535	8398	5.74218	8.43878	2.87428	LUAD	2.40945	3.27719	4.3388	5.86931	5.18357	HIGH
	1536	A564	3.43705	5.6195	1.485	KIRC	0.589611	1.97367	2.02755	6.0704	3.06105	LOW
	1537	4985	5.03529	8.55463	2.44005	KIRC	1.07917	2.38754	3.60043	6.39861	4.71927	HIGH
	1538	3989	4.28838	6.63139	1.10838	COAD	0.792476	1.99109	3.0816	7.00225	3.15885	LOW
	1539	219	4.03113	6.58885	1.84305	GBM	0.871877	1.56747	2.2925	5.21439	3.65812	MID
	1540	3358	6.09814	8.47297	3.58742	KIRC	1.70622	3.32624	3.46273	6.38158	5.70171	HIGH
	1541	5075	6.91467	9.62612	4.49071	KIRC	1.61957	3.15355	3.48405	6.04368	6.6862	HIGH
	1542	A4E4	4.8215	5.56004	2.32976	BRCA	0.706853	3.03728	5.27662	6.24803	3.96756	MID
	1543	A7UC	2.5785	3.47797	0.29482	CESC	2.37422	2.43175	3.21171	6.50886	1.38277	LOW
	1544	A83F	2.82573	3.73508	0.586013	PRAD	0.122836	3.26336	3.48092	6.69828	1.8356	LOW
	1545	A519	3.22071	4.68088	0.739797	BLCA	0.707859	1.57784	0.871156	4.86232	2.23424	LOW
	1546	A285	3.70145	5.75834	0.874241	COAD	0.583006	2.80887	3.75668	6.98439	2.65115	LOW
	1547	A8XJ	4.35858	6.00666	2.33402	CESC	3.72193	4.7416	4.40148	6.20657	3.93877	MID
	1548	A26I	8.05033	6.96696	4.44802	BRCA	2.82862	6.03305	4.79896	6.57494	6.29518	HIGH
	1549	A77G	4.86664	7.21004	4.0921	PAAD	0.743918	2.95904	4.21715	6.11669	5.23646	HIGH
	1550	A41N	2.43217	2.95327	0.0964235	BLCA	0.695556	1.77883	2.44261	5.64454	0.884763	LOW
	1551	A2CY	5.55003	7.46831	3.94307	UCEC	1.48659	2.52241	3.44322	7.18201	5.46744	HIGH
	1552	A818	4.06209	5.14086	1.88151	PCPG	3.57446	3.15754	4.01565	6.18295	3.39962	MID
	1553	AAH8	4.39857	6.47451	2.32837	TGCT	1.83241	2.26599	3.12672	5.73532	4.04753	MID
	1554	A43X	2.65246	4.56279	0.217536	BLCA	0.46685	2.73795	2.37362	6.14656	1.38082	LOW
	1555	A7SV	4.82703	5.10163	2.17623	LUAD	1.16674	4.22843	2.83576	6.42052	3.77021	MID
	1556	AA4L	5.27585	5.26598	2.74549	TGCT	1.04778	2.06241	3.32879	6.43862	4.24096	MID
	1557	8265	7.64917	6.12299	1.99083	PRAD	1.31332	5.17402	4.99174	7.6075	4.53458	MID
	1558	A3E2	4.90005	5.25385	2.28764	THCA	1.93987	2.78489	3.09001	6.58241	3.89065	MID
	1559	AA0N	5.06177	4.97891	2.78435	TGCT	1.00879	1.86644	1.36144	5.69479	4.12464	MID
	1560	4313	2.10021	4.50961	0.219978	COAD	1.64212	1.79545	2.32446	6.29274	1.2772	LOW
	1561	6369	2.01295	3.59895	0.166326	PRAD	0.968438	2.54954	3.12083	5.85286	1.06412	LOW
	1562	3878	3.41666	7.65125	2.07904	READ	0.954897	1.70935	2.13887	4.5698	3.7879	MID
	1563	6026	4.48903	6.1056	2.92201	LUSC	0.401387	3.49183	3.71763	6.68574	4.31043	MID
	1564	A7YN	9.34337	8.84174	3.77482	LGG	2.04098	2.7031	3.16052	5.97376	6.7813	HIGH
	1565	4658	6.94933	8.25661	4.14325	LUAD	5.5209	3.38784	3.4994	6.047	6.19482	HIGH
	1566	2678	4.10205	5.54549	2.69715	COAD	1.34051	2.36651	3.83823	7.42395	3.94411	MID
	1567	A7B4	3.41289	4.98146	1.49844	PRAD	0.41047	3.64907	4.50096	6.71657	2.94243	LOW
	1568	6097	6.52498	9.32717	4.24587	KIRC	2.17246	3.75415	4.51477	7.25461	6.3694	HIGH
	1569	7467	3.04517	4.71841	2.17183	LGG	0.643431	1.79432	3.74862	5.72293	3.14831	LOW
	1570	4506	4.6695	6.49498	0.97984	LUAD	0.885278	2.21581	2.49829	5.70935	3.09743	LOW
	1571	5635	5.9642	8.64474	5.01269	KIRC	2.03804	3.10455	3.72743	6.66992	6.36979	HIGH
	1572	A3Y4	4.72014	5.38076	0.883002	CESC	2.944	1.89147	1.18052	5.85219	2.82003	LOW
	1573	A9ST	2.06723	2.6762	0.704287	BLCA	2.7793	2.40063	3.41165	6.7742	1.57357	LOW
	1574	6774	6.27064	7.5967	3.54108	LUAD	2.33585	3.19147	4.30485	5.85374	5.52532	HIGH
	1575	A7F5	1.94467	3.47173	0.380614	PRAD	0.28805	2.96418	3.52058	6.76467	1.3697	LOW
	1576	A1KW	6.42401	7.29652	2.88637	SARC	0.453867	2.15614	4.44337	5.32386	5.13363	HIGH
	1577	A67S	2.42706	3.64814	0.745104	PRAD	0.486429	2.96924	3.02972	6.29873	1.87553	LOW
	1578	6363	2.8762	3.69446	0.759914	PRAD	0.367927	2.75889	4.98679	7.52999	2.00622	LOW
	1579	A84C	3.4749	6.39719	3.56259	LGG	1.66463	2.38095	3.76471	5.78887	4.29437	MID
	1580	AA2E	5.2722	7.13417	8.06325	KIRC	4.20368	2.98306	3.27564	5.78226	6.71865	HIGH
	1581	A4GD	7.73979	4.80279	2.75611	STAD	1.1076	5.32479	2.74399	5.71047	4.67921	HIGH
	1582	AA4T	3.16785	2.96283	1.62855	BLCA	1.59966	3.39495	3.84697	6.24837	2.48175	LOW
	1583	A1AE	3.11921	5.10802	0.292432	BLCA	1.34739	2.56645	3.64617	6.76029	1.67022	LOW
	1584	4166	5.10713	6.67077	1.8335	KIRC	0.973816	2.52875	3.49294	6.14368	3.96775	MID
	1585	A4IH	4.27385	5.30615	1.88175	HNSC	2.04506	4.06465	3.97896	7.13871	3.49451	MID
	1586	AAB9	5.55711	6.49949	3.17205	PAAD	1.1057	2.92483	3.46797	5.88769	4.85687	HIGH
	1587	A2CQ	3.20678	3.64543	0.979692	THCA	1.50817	4.87856	5.39012	6.78726	2.25408	LOW
	1588	A3BF	3.42648	4.45589	1.18785	UCEC	0.737846	2.58571	2.78077	5.94079	2.62733	LOW
	1589	8479	3.02643	5.47108	1.2443	LUSC	0.443121	2.19302	2.94927	6.96152	2.74143	LOW
	1590	8406	3.6786	4.33335	0.919046	KICH	2.68567	1.89361	3.85866	6.17388	2.44689	LOW
	1591	A2PP	2.85878	2.56286	1.01793	THCA	2.10435	4.60809	5.5045	6.81043	1.95377	LOW
	1592	8429	3.47482	4.87295	0.798075	KICH	2.21548	2.56455	3.69461	6.50816	2.3819	LOW
	1593	AAKH	5.76248	6.45145	3.9574	TGCT	1.75152	2.13063	3.51111	6.32254	5.27909	HIGH
	1594	A0GV	3.23143	1.82623	0.419489	UCEC	0.467949	2.65332	2.89845	6.35019	1.35277	LOW
	1595	7100	4.91626	7.91965	1.32267	HNSC	2.93841	2.09606	3.78185	7.1696	3.72047	MID
	1596	A0ZN	4.34058	5.32042	1.14448	UCEC	1.20132	2.98303	3.30616	6.67824	2.97875	LOW
	1597	A78T	5.50773	7.51759	4.08106	PAAD	1.17213	3.35036	2.89778	6.42424	5.52851	HIGH
	1598	A71B	4.74241	7.09663	2.85314	HNSC	0.912	2.49075	3.33484	6.59908	4.57922	MID
	1599	5094	5.72063	8.19445	3.81434	KIRC	1.39601	3.76151	4.08342	6.65899	5.63371	HIGH
	1600	A6G1	3.84274	5.48931	2.234	PRAD	1.08139	3.52378	4.05913	6.25579	3.612	MID
	1601	A8CD	6.06398	7.0462	2.87457	LGG	2.64091	2.58412	4.77596	5.60961	4.97083	HIGH
	1602	7051	3.58333	9.60068	1.88058	KIRP	1.09782	3.03481	3.53184	6.34196	4.01446	MID
	1603	A8WV	3.52163	4.64341	1.87346	PRAD	0.607472	3.06398	3.54618	6.64095	3.12902	LOW
	1604	A121	2.94346	4.57207	1.60606	UCEC	0.542241	2.60101	3.11652	6.46915	2.78555	LOW
	1605	6649	4.13612	6.82383	2.03952	COAD	1.48171	3.17308	3.95993	6.20678	3.86115	MID
	1606	A0T9	4.58403	4.27709	0.331921	UCEC	0.26405	1.29729	1.23397	5.32436	1.867	LOW
	1607	A6QI	4.26729	4.79612	1.14499	PCPG	2.50001	2.62133	2.37045	6.55601	2.86164	LOW
	1608	A1MS	4.52668	4.63823	0.910065	UCEC	0.859966	3.03868	3.52267	6.49467	2.67343	LOW
	1609	A3MW	5.21798	7.0765	2.86266	THCA	1.85861	3.00169	3.45411	6.94358	4.72821	HIGH
	1610	4897	4.81364	7.85023	2.60154	KIRC	1.85305	2.64462	3.86465	7.74916	4.61525	HIGH
	1611	4739	3.85654	6.62914	1.98042	HNSC	1.59004	3.00369	4.09813	6.31082	3.69945	MID
	1612	A9H9	4.16186	4.93289	2.06216	LIHC	0.414806	4.10753	2.41119	5.24131	3.48527	MID
	1613	2723	5.09985	7.69496	2.08557	LUSC	5.17406	2.70433	3.86564	6.51516	4.34173	MID
	1614	A7DU	2.54725	5.06265	0.635571	BLCA	0.346851	1.91775	2.50859	5.941	2.01622	LOW
	1615	2102	5.92735	6.99011	2.86847	OV	0.865221	2.85122	4.35227	6.1317	4.9166	HIGH
	1616	A23E	5.71261	7.71318	3.84571	BRCA	1.1175	3.10843	4.41979	6.92339	5.53369	HIGH
	1617	A0LT	2.72238	3.47619	0.848711	UCEC	0.554924	2.72366	2.49509	6.51599	2.00265	LOW
	1618	5801	4.31023	7.39243	1.20553	STAD	1.69514	3.17245	3.03757	5.55228	3.37408	MID
	1619	A3O9	4.29738	5.09451	1.46192	THCA	2.42121	1.76199	3.11818	5.20059	3.175	MID
	1620	A97Y	5.90314	5.22452	2.24398	MESO	1.34429	3.20073	3.82799	5.95219	4.10566	MID
	1621	A0SH	3.97247	7.02687	2.87793	BRCA	0.870889	2.74554	4.81779	6.21763	4.31487	MID
	1622	A4SC	5.2685	6.32192	2.84885	BRCA	1.46189	3.75998	5.43918	6.40738	4.56109	MID
	1623	A8CF	4.41357	7.41504	2.946	LGG	0.723194	2.17194	1.34296	5.79974	4.58541	MID
	1624	A8BS	7.41129	6.9028	3.45988	SARC	1.13055	2.04141	3.11973	7.08727	5.6147	HIGH
	1625	1544	3.38435	4.71795	0.953644	OV	0.962926	1.32647	3.85125	6.22171	2.47859	LOW
	1626	5083	5.30269	7.66995	2.58675	KIRC	1.41262	1.53295	2.45578	5.58652	4.72079	HIGH
	1627	A2FB	5.2043	7.44379	3.28155	BRCA	2.41578	4.20195	4.49933	6.18434	5.0282	HIGH
	1628	A94X	4.70576	6.60335	1.54679	CESC	2.43201	2.88019	4.29974	6.70884	3.63587	MID
	1629	A282	2.51103	4.49269	0.850219	COAD	0.182525	2.36484	2.60319	6.91971	2.12469	LOW
	1630	2681	3.66981	7.40664	2.82075	COAD	0.94765	1.76364	2.76014	5.70484	4.24825	MID
	1631	A0DB	8.46229	4.58748	2.95928	BRCA	2.07237	5.99018	5.20732	8.03921	4.86127	HIGH
	1632	A1DD	2.12491	5.57709	0.59394	READ	0.111847	2.69416	2.13127	6.47342	1.91645	LOW
	1633	A3Q8	5.08181	5.80985	0.92578	CESC	1.13501	3.15369	2.81759	6.54751	3.01229	LOW
	1634	A2CM	3.39396	3.3778	1.26003	THCA	1.64768	2.46434	2.66515	6.02971	2.43542	LOW
	1635	A2EF	4.77051	7.38447	1.65781	BLCA	6.08292	2.78946	2.43696	6.64237	3.87978	MID
	1636	A45Z	4.19189	6.36033	2.07573	HNSC	2.72873	2.63543	3.8099	6.48549	3.81084	MID
	1637	A9E5	1.13445	5.94256	0.821256	UVM	0.292513	1.31464	1.61567	5.01738	1.76907	LOW
	1638	A18Q	5.05318	6.00591	2.33278	BRCA	2.04996	3.39941	4.69237	7.13322	4.13688	MID
	1639	4858	6.75201	7.81895	2.64237	KIRC	1.2136	3.50029	4.01705	7.07396	5.18631	HIGH
	1640	7594	3.9282	7.12502	1.64553	HNSC	2.76069	2.8823	4.43045	6.39581	3.5845	MID
	1641	4256	7.1489	8.73423	4.98896	STAD	3.43858	3.2216	3.53049	6.31408	6.77888	HIGH
	1642	6779	6.96999	8.45922	3.76743	LUAD	3.30412	3.99215	4.07297	5.30375	6.05623	HIGH
	1643	6405	3.66226	6.91456	3.47607	LGG	2.20553	2.63497	4.46292	5.82469	4.44837	MID
	1644	4133	4.01299	6.5518	1.22124	LUSC	4.19952	1.59848	4.35146	6.96772	3.17841	MID
	1645	A11C	4.23886	5.6164	1.64811	LIHC	0.999722	2.46942	2.82322	5.73692	3.39806	MID
	1646	A2LR	6.11372	6.72996	2.45026	BRCA	0.783105	2.91249	4.38604	6.56598	4.65419	HIGH
	1647	A5DS	4.04617	6.20576	2.86895	LUSC	1.48477	3.28063	4.88381	5.67095	4.1609	MID
	1648	A4UL	4.38996	4.89893	1.8276	THCA	1.57787	2.5298	2.15454	6.33132	3.40002	MID
	1649	7730	4.91101	6.17561	0.759745	LUSC	3.20568	3.55312	4.2057	6.87874	2.84559	LOW
	1650	5411	5.66627	7.49562	3.15856	GBM	1.44783	1.79592	3.48781	6.06425	5.11915	HIGH
	1651	A26W	4.63291	6.58362	3.28779	BRCA	1.62678	2.68317	4.27968	6.94471	4.64595	HIGH
	1652	A01Q	2.50283	4.2568	0.930975	COAD	3.46739	1.56104	2.0509	7.30713	2.14858	LOW
	1653	A92O	4.07854	4.80491	1.73459	THYM	4.39067	2.49084	1.98263	6.86249	3.23938	MID
	1654	8124	4.41377	7.78625	2.33393	PAAD	2.40203	3.51184	3.32553	6.6257	4.31263	MID
	1655	A1AV	4.97856	7.09336	4.00552	BRCA	0.648357	4.05667	5.18497	6.41166	5.2104	HIGH
	1656	6771	4.90765	7.44706	2.35507	LUSC	2.91765	3.24445	3.2812	5.95962	4.41524	MID
	1657	A1G1	5.75916	7.90603	3.98977	BRCA	2.78903	2.31765	4.46452	6.51129	5.66354	HIGH
	1658	A67R	2.77104	3.8577	1.01417	PRAD	0.372748	2.89958	2.54938	6.20608	2.21323	LOW
	1659	A1N9	4.58083	5.34084	1.49096	BRCA	1.01976	3.82683	4.87756	6.31182	3.31645	MID
	1660	A9R3	3.59989	4.22479	1.68848	BLCA	1.18978	4.18822	5.14612	5.96579	2.95028	LOW
	1661	158	3.83656	7.76746	4.41875	GBM	1.8745	2.64729	3.85323	5.69189	5.08753	HIGH
	1662	7364	3.33278	6.29286	2.04135	HNSC	2.05686	2.81787	4.69622	6.54222	3.4983	MID
	1663	5888	4.4809	6.72912	2.46239	KIRP	1.60722	2.01248	2.31853	5.07392	4.20301	MID
	1664	A92Z	5.51089	5.59394	2.67101	THYM	1.43914	2.63086	3.60458	6.29676	4.35049	MID
	1665	A94I	5.24012	5.0653	1.9781	TGCT	0.898075	2.68354	4.94946	6.37787	3.74454	MID
	1666	A5L8	2.97347	2.76865	0.28391	ACC	0.196883	4.64111	3.06848	7.02535	1.3271	LOW
	1667	A234	4.4292	5.94261	3.12972	THCA	3.20964	3.09068	4.07286	6.53786	4.35114	MID
	1668	A815	3.51459	4.69186	1.30102	PCPG	1.40833	2.1858	3.04678	6.58538	2.77865	LOW
	1669	A0IC	4.30393	5.89136	3.80783	BRCA	0.536547	4.07217	4.76206	6.85616	4.58761	MID
	1670	A9DB	4.43586	5.82993	4.47102	LIHC	0.498697	2.98766	2.98796	5.89551	4.87172	HIGH
	1671	AAZ1	4.1768	5.00317	1.79274	THYM	4.56095	2.72305	1.539	6.14978	3.34607	MID
	1672	A0YJ	4.33682	6.65162	2.12371	BRCA	0.950923	2.69964	4.85538	5.73256	3.94213	MID
	1673	A88Q	3.5299	4.48486	1.32134	PRAD	0.365205	3.9467	4.53758	6.79679	2.75534	LOW
	1674	A232	4.17619	6.34986	3.12007	THCA	2.29179	2.74758	3.76959	6.06141	4.35749	MID
	1675	4976	5.40823	8.32126	3.19904	KIRC	1.039	2.99372	3.87318	7.06833	5.24109	HIGH
	1676	A4D5	5.89115	8.63238	4.49119	DLBC	3.14275	2.88473	2.47052	6.19912	6.11267	HIGH
	1677	AAAM	6.50325	6.7296	2.33132	LIHC	0.871343	3.80563	2.76833	5.4292	4.67276	HIGH
	1678	7997	5.37393	8.53712	4.34176	KIRP	1.70016	3.20837	3.79078	6.61384	5.84014	HIGH
	1679	A18J	5.33898	6.29258	2.73588	BRCA	1.01744	3.29511	4.85626	6.16608	4.51296	MID
	1680	A551	5.72576	7.41797	4.10546	SKCM	3.46083	2.7276	4.30992	6.24246	5.58676	HIGH
	1681	6013	5.88477	8.2236	3.9913	HNSC	4.32804	2.85232	2.87515	6.341	5.78054	HIGH
	1682	A7OY	7.17441	8.09697	4.9409	MESO	1.32965	2.72207	3.24518	6.1542	6.59637	HIGH
	1683	A2HR	4.92068	5.09233	0.803052	UCEC	0.318908	1.66072	0.650954	5.0926	2.71995	LOW
	1684	6802	4.44868	7.04169	1.66375	STAD	4.0004	3.04432	3.32486	5.82772	3.73536	MID
	1685	4668	5.10841	7.19883	2.06159	LUAD	1.82253	4.52726	4.66013	6.5245	4.23237	MID
	1686	A3UZ	4.19981	5.10666	1.90819	THCA	2.2078	3.37824	3.66681	6.03885	3.44611	MID
	1687	A3HZ	3.54965	6.03086	0.685368	CESC	1.01816	1.99554	2.89207	6.48367	2.4481	LOW
	1688	A7HX	4.50758	8.54701	1.92681	ESCA	2.46318	3.18212	3.32094	6.71614	4.20274	MID
	1689	AA83	3.69248	6.81184	1.48955	BLCA	2.24097	2.84243	2.79446	6.48142	3.34615	MID
	1690	A0XR	4.64916	5.26805	3.79035	BRCA	2.52807	3.6994	4.03449	6.24165	4.52795	MID
	1691	A446	4.78015	6.91992	3.00752	LUSC	3.80101	3.21274	4.50377	7.37151	4.63358	HIGH
	1692	3592	3.22751	6.41814	0.932069	READ	1.64105	2.47554	3.37979	6.82953	2.68272	LOW
	1693	7724	6.60582	7.75397	3.38121	LUAD	2.23573	3.29752	4.15957	5.88928	5.5741	HIGH
	1694	AAR4	4.98066	6.24411	3.02932	LUAD	2.92905	3.38778	2.68514	5.47734	4.55024	MID
	1695	A4RU	4.70483	4.83256	0.927567	UCS	0.348963	2.39065	3.75915	6.01603	2.76284	LOW
	1696	AA1H	5.28073	8.17135	3.44602	TGCT	3.10127	3.31145	3.30971	5.69658	5.29788	HIGH
	1697	A23R	6.22336	6.47302	2.66403	SARC	1.74632	2.92995	4.80997	5.77116	4.75215	HIGH
	1698	5783	4.87019	6.05835	2.51621	LUSC	1.6668	3.16841	4.12411	6.50536	4.2029	MID
	1699	A1D4	2.41915	4.42709	0.227322	COAD	0.316512	2.60098	2.73325	6.589	1.34527	LOW
	1700	A8SI	3.94895	4.95015	1.55053	PRAD	0.940311	3.15747	4.22082	6.69422	3.11788	LOW
	1701	A9HB	4.74502	6.12932	0.829371	LIHC	1.4499	3.65363	1.90685	5.74939	2.88935	LOW
	1702	5524	4.45153	5.80427	2.10595	PRAD	1.00208	4.14693	5.402	6.95385	3.78938	MID
	1703	A5GH	5.89688	7.10658	3.72592	LUSC	4.06353	3.29599	3.93731	7.11054	5.38483	HIGH
	1704	2687	6.35514	7.9679	3.34575	READ	2.01596	2.94593	3.51296	6.74752	5.53334	HIGH
	1705	AACG	4.51656	5.31085	0.509792	LIHC	0.199203	1.33104	0.977405	6.06341	2.30385	LOW
	1706	A3B3	6.06089	6.68087	2.57899	BLCA	3.91689	2.64905	3.14465	5.93151	4.70912	HIGH
	1707	5191	4.45761	6.84733	2.3322	KIRC	0.889678	1.80791	1.3517	4.86459	4.14441	MID
	1708	8574	5.68633	6.90963	3.94994	STAD	1.25182	4.36252	3.83694	5.57369	5.37393	HIGH
	1709	AAZT	2.68286	4.32527	2.16379	CHOL	0.524816	2.61442	1.09114	5.82622	2.92825	LOW
	1710	A7JD	4.84071	5.64265	2.43017	HNSC	1.92257	3.02609	3.27254	6.75784	4.04895	MID
	1711	8022	4.55259	6.9165	3.1921	LUSC	2.06604	3.44473	3.82628	6.99157	4.64951	HIGH
	1712	A9SV	4.35071	5.01406	1.21165	BLCA	0.45427	2.31298	3.7839	6.26107	2.97881	LOW
	1713	A479	5.81775	6.85274	2.56891	LUAD	2.5022	3.55884	3.89431	5.68483	4.67868	HIGH
	1714	8297	4.28627	5.95469	1.57529	STAD	1.02541	3.07849	3.14523	6.04757	3.42583	MID
	1715	8065	5.65591	8.11561	3.14345	LUSC	1.47498	2.77002	3.41147	6.49616	5.24497	HIGH
	1716	AAKG	5.71724	6.50805	2.49583	TGCT	1.1689	2.17941	2.45945	7.08006	4.52846	MID
	1717	A7R7	6.90792	7.78715	4.16316	LGG	1.17215	2.19015	4.20112	5.94607	6.07272	HIGH
	1718	6883	3.34637	7.03134	1.25499	READ	1.2477	2.90428	3.21236	6.27664	3.09089	LOW
	1719	A0IN	4.47106	6.48009	1.78869	BRCA	0.612355	2.74542	2.60243	5.64935	3.72828	MID
	1720	AAVR	5.23596	5.85543	0.789229	LIHC	0.361291	1.97647	1.72428	5.96653	2.89236	LOW
	1721	A1OJ	2.86143	4.40764	1.3525	UCEC	0.752569	1.85476	1.40994	5.5233	2.5742	LOW
	1722	6167	5.24222	6.77045	2.63267	COAD	1.09653	3.0802	3.62934	6.27945	4.53778	MID
	1723	A3KC	5.06971	7.08373	3.37777	BRCA	1.17551	3.17284	4.82001	6.60456	4.95023	HIGH
	1724	A4SR	5.92335	8.26001	3.23829	KIRC	2.67052	3.47811	4.31335	7.07028	5.41113	HIGH
	1725	4814	5.00732	7.00178	3.01932	KIRC	2.52433	3.44742	3.14712	6.94459	4.7305	HIGH
	1726	7235	4.65938	7.068	1.55818	HNSC	2.12748	2.24919	4.26809	5.58708	3.71604	MID
	1727	A12K	6.60691	8.02968	3.94909	BRCA	3.07139	3.00354	4.45051	6.63651	5.93924	HIGH
	1728	A4PZ	4.82428	5.02666	1.40155	UCS	0.581036	3.41476	3.11691	6.66287	3.23922	MID
	1729	A8TT	4.89592	5.57617	2.12334	PRAD	1.48585	4.5797	4.67478	6.48358	3.87017	MID
	1730	A84F	5.23123	6.8985	3.65621	LGG	1.6868	2.25613	2.63107	5.67216	5.09092	HIGH
	1731	A3EP	4.52964	6.14816	1.89392	LIHC	0.563763	2.83	2.36113	6.11134	3.75022	MID
	1732	A8JB	4.98136	5.7671	2.07069	SARC	0.474636	2.58569	4.74101	5.80128	3.90367	MID
	1733	A3SE	3.81036	5.6447	1.87247	THCA	1.02543	3.62761	4.75214	6.65321	3.42773	MID
	1734	A09R	5.64786	7.79421	3.91912	BRCA	2.37064	3.42963	5.00093	6.48876	5.56692	HIGH
	1735	8454	5.04745	7.35035	3.17736	LUSC	1.64176	3.04779	3.67768	5.7401	4.90323	HIGH
	1736	A81E	4.77546	5.08256	1.53017	PCPG	1.12799	3.35039	3.92932	7.36098	3.33641	MID
	1737	A1QT	3.7679	5.78844	1.33142	CESC	2.22889	2.41746	3.56604	5.89472	3.07368	LOW
	1738	A1N5	5.00085	7.25035	4.31114	BRCA	1.73397	3.71893	4.68272	6.35028	5.38681	HIGH
	1739	A5EB	4.08493	7.1157	1.49201	KIRP	3.33831	2.63181	3.30446	5.8606	3.51338	MID
	1740	3560	2.7074	6.33824	1.28859	COAD	1.34015	1.40798	2.99115	6.15654	2.8068	LOW
	1741	3506	3.3581	7.07065	2.02486	COAD	1.43535	3.24942	3.08711	6.14182	3.63621	MID
	1742	A633	3.12988	7.71181	2.14943	HNSC	1.4021	2.47086	3.09994	7.09836	3.72966	MID
	1743	4244	5.77631	8.08109	4.8219	LUAD	3.94193	4.00111	3.91393	6.1944	6.08293	HIGH
	1744	A4K6	3.59414	3.1043	0.627305	THCA	0.753816	2.61526	2.34408	6.90914	1.91284	LOW
	1745	A9CF	4.07011	5.2092	2.46891	LIHC	0.990707	3.27151	4.16791	6.0905	3.74077	MID
	1746	AACJ	2.62088	4.8256	2.67455	LIHC	0.212732	2.1898	1.35172	5.97692	3.23407	MID
	1747	A8KF	2.7763	6.01845	0.955341	UVM	0.976843	2.44215	4.15229	6.02041	2.51789	LOW
	1748	A15V	4.16039	5.38078	0.737234	UCEC	0.951295	2.39601	4.08959	6.46556	2.54602	LOW
	1749	A11B	3.60407	6.12585	0.51113	LIHC	0.481061	2.86106	2.47121	5.08517	2.24301	LOW
	1750	A076	6.00922	7.75876	3.26389	BRCA	1.82318	3.64785	5.49486	6.26195	5.33886	HIGH
	1751	A13E	8.6922	4.53217	2.99347	BRCA	3.13932	5.4744	5.06055	7.41705	4.90385	HIGH
	1752	A03X	3.70853	7.26708	2.35936	BRCA	0.358467	2.15981	3.68761	6.58715	3.99134	MID
	1753	4433	6.04823	9.64548	4.14309	LUAD	2.04959	3.57349	4.45156	6.29458	6.2291	HIGH
	1754	A11Z	3.86503	3.76423	1.21886	UCEC	0.97221	3.18262	3.27492	7.46245	2.60772	LOW
	1755	A3ZT	4.74239	4.98867	2.40639	THCA	1.94683	2.91802	3.19038	6.20756	3.84695	MID
	1756	5497	4.29078	4.86439	1.6111	PRAD	0.804868	4.16571	5.27118	7.1129	3.22772	MID
	1757	A4QX	6.41665	6.72908	2.33356	UCS	0.469786	2.15431	3.36535	7.02337	4.6533	HIGH
	1758	A8EB	2.87232	6.30888	0.252806	CESC	1.32653	3.4808	3.16669	6.60086	1.66083	LOW
	1759	4696	4.6238	5.46367	1.86112	KIRC	0.281436	2.62993	4.29669	5.44979	3.60927	MID
	1760	A84X	5.06477	6.15073	1.51726	TGCT	1.11195	2.12872	2.64198	6.27647	3.61561	MID
	1761	A522	3.94665	7.42813	1.64639	LUSC	1.82102	2.45469	3.83405	7.37481	3.64094	MID
	1762	A0K4	2.55383	3.58381	0.530253	UCEC	0.127682	1.20635	2.49681	4.91712	1.69306	LOW
	1763	A6BL	7.02753	7.57738	3.16299	MESO	2.9096	2.41537	2.64479	5.76706	5.52255	HIGH
	1764	A61E	4.16491	6.77226	0.731032	HNSC	3.40046	2.05653	3.35003	7.00002	2.74215	LOW
	1765	A1R7	4.09572	4.39179	0.998805	BRCA	0.352536	3.49531	5.1813	6.64196	2.61909	LOW
	1766	6868	2.67617	6.33382	0.740891	HNSC	0.917746	2.67308	3.39519	6.64429	2.3244	LOW
	1767	A9PH	6.44284	6.72396	3.25393	BLCA	2.35979	2.7908	3.44467	7.35822	5.20439	HIGH
	1768	A59E	4.40053	4.13401	0.77443	UCS	0.207471	2.46009	2.70582	5.87324	2.4152	LOW
	1769	A81T	4.91654	5.92354	2.19302	PCPG	3.26036	3.37108	4.00784	5.9232	3.99725	MID
	1770	6393	4.65496	4.56185	1.38938	LGG	0.334949	2.82548	4.52024	7.24124	3.09001	LOW
	1771	1078	3.28659	6.47699	1.00056	LUSC	0.963248	2.55195	3.89654	6.4371	2.77196	LOW
	1772	A8PE	4.81935	6.69865	2.14761	STAD	2.11063	4.07402	3.58179	5.91546	4.10812	MID
	1773	A1XY	5.34887	7.02514	3.21245	BRCA	1.23321	3.49492	4.85204	7.19568	4.94217	HIGH
	1774	A6YK	3.59803	3.66261	0.97431	PCPG	1.44216	2.18434	2.33957	6.2823	2.34163	LOW
	1775	6365	2.55082	3.71225	0.911169	PRAD	0.477481	2.61646	3.28661	7.16031	2.05103	LOW
	1776	AAAT	6.16137	5.49518	1.0269	DLBC	0.764196	1.32605	0.795809	4.89533	3.26384	MID
	1777	1597	5.07049	6.61794	1.86401	GBM	0.553835	1.85646	2.85016	5.74663	3.96954	MID
	1778	6808	2.18259	7.15938	0.754957	COAD	0.712811	2.78993	3.20894	6.54462	2.27644	LOW
	1779	A8KB	1.90139	6.43202	0.391902	UVM	0.829057	1.91493	1.92848	5.13182	1.68603	LOW
	1780	3778	6.14434	8.44264	3.4985	KIRC	1.85123	3.42563	3.78831	6.77651	5.66168	HIGH
	1781	2572	7.02626	6.5933	2.82564	GBM	2.18395	1.94478	3.27526	5.40344	5.07748	HIGH
	1782	A3M1	6.66001	7.55047	2.64964	SARC	0.844537	2.98099	3.96565	5.89968	5.10754	HIGH
	1783	3450	5.06834	7.57247	2.24421	KIRC	1.61274	3.16147	4.01245	6.77394	4.41627	MID
	1784	6717	4.61787	7.60055	3.15231	COAD	1.52929	2.51015	4.03141	6.64378	4.80071	HIGH
	1785	8352	4.17323	4.46319	1.84132	LUSC	0.874275	3.26464	3.37361	6.64518	3.24899	MID
	1786	AAU2	3.07997	3.59215	0.771785	PRAD	0.442236	3.16811	4.2706	6.42494	2.04393	LOW
	1787	A6IX	5.15376	6.96756	3.07078	BRCA	1.39164	3.21348	4.83374	6.47944	4.79532	HIGH
	1788	5719	4.44365	7.45224	2.89918	STAD	1.11877	3.59333	2.69912	5.70234	4.57896	MID
	1789	A6DV	3.23492	4.14894	1.8235	CESC	1.0688	3.16187	3.43593	5.7587	2.90337	LOW
	1790	AA26	2.84267	4.88597	0.399561	BLCA	0.299412	2.47843	2.50112	6.73274	1.77046	LOW
	1791	1628	5.8357	7.07241	3.01601	OV	1.84431	2.77702	3.8535	6.20309	4.99303	HIGH
	1792	A88I	4.07095	4.78492	2.26651	PRAD	0.826849	3.36902	3.17734	6.55735	3.53435	MID
	1793	A09X	5.53304	7.90379	2.90898	BRCA	2.06569	3.245	3.92201	5.82268	5.02937	HIGH
	1794	4862	6.58529	8.39059	4.15805	KIRC	3.41452	3.84235	4.10149	6.71156	6.12471	HIGH
	1795	5821	3.73075	6.22141	1.10675	COAD	5.01048	2.86015	2.68456	5.59281	2.95061	LOW
	1796	A1XD	4.12365	5.62225	2.1664	BRCA	0.680696	3.74641	5.09175	6.39686	3.68958	MID
	1797	8039	5.78065	7.29395	4.1756	LUAD	2.68743	3.54209	3.47827	6.45491	5.60471	HIGH
	1798	A3U5	9.34695	8.53733	4.80609	SARC	1.35378	2.67661	4.11498	6.57386	7.26543	HIGH
	1799	7605	3.62528	5.46549	2.2904	LGG	1.14796	1.93763	3.85566	5.89523	3.56692	MID
	1800	AAML	3.51507	4.56523	1.52004	BLCA	2.01868	3.05727	4.62981	6.02225	2.90013	LOW
	1801	5120	7.34615	7.82605	3.04025	KIRC	1.62661	2.99669	3.89445	5.74596	5.59118	HIGH
	1802	A3OD	5.92675	8.58218	4.02586	BRCA	1.88188	4.82303	5.01292	6.63332	5.89419	HIGH
	1803	A465	2.56263	5.34008	2.6657	HNSC	0.572116	2.64223	2.06539	5.7408	3.31651	MID
	1804	7273	7.61311	8.55177	4.06805	PAAD	1.66176	3.95296	4.50672	6.08728	6.42197	HIGH
	1805	A5D8	4.28773	5.99129	3.1497	BRCA	1.53306	3.57568	3.98045	6.45326	4.32519	MID
	1806	6647	5.53929	8.40114	3.22231	LUSC	4.00906	3.46168	4.04246	4.76914	5.31276	HIGH
	1807	A3LO	3.86421	4.62204	0.85555	UCEC	1.45565	2.58718	3.98584	6.21876	2.48149	LOW
	1808	A958	5.35333	7.01389	3.0695	CESC	3.44386	2.45579	3.6207	5.54374	4.8665	HIGH
	1809	A09N	4.32747	6.47891	2.04089	BRCA	0.929111	2.68738	4.78394	6.6737	3.85347	MID
	1810	A4ZJ	7.32574	8.47713	3.97689	LUSC	2.03367	3.36573	3.75552	6.71499	6.27405	HIGH
	1811	A9E7	1.25721	7.24139	0.309346	UVM	0.633458	1.56568	2.02133	4.90121	1.41218	LOW
	1812	6972	3.30484	3.33164	0.385923	LUAD	0.320124	2.68625	2.59288	6.69888	1.61971	LOW
	1813	AADR	4.44915	4.57133	1.28667	LIHC	0.177114	2.86895	1.40982	5.83929	2.9689	LOW
	1814	8110	5.71008	8.67562	4.45234	LGG	1.96151	2.31027	3.49808	5.66035	6.04195	HIGH
	1815	6591	3.69896	4.90832	1.0087	LUAD	0.40958	3.0732	3.73281	6.70461	2.63588	LOW
	1816	A0XF	3.28436	5.67813	1.11398	COAD	0.540983	2.08383	2.8716	6.77363	2.74902	LOW
	1817	2661	5.70593	7.98502	3.49917	LUAD	2.23972	2.89046	3.57825	6.03252	5.42237	HIGH
	1818	5204	5.57286	6.39475	2.54787	GBM	2.4099	2.04721	4.24443	5.98438	4.49462	MID
	1819	A8TA	3.01082	3.91619	1.05278	PRAD	0.224215	3.65831	3.69199	6.67956	2.31542	LOW
	1820	A3RK	6.48491	7.44192	3.91846	LIHC	1.20502	2.15151	2.5717	5.59105	5.73986	HIGH
	1821	5732	3.47336	8.3409	1.39224	STAD	1.08471	3.62333	3.59792	5.56637	3.42946	MID
	1822	5546	3.63435	6.76558	1.67063	KIRC	1.75483	2.61995	4.11302	6.12532	3.45041	MID
	1823	A13K	3.93409	4.43188	1.99452	THCA	2.19283	3.23985	3.91235	6.21461	3.26405	MID
	1824	A5NE	4.32796	6.83549	1.97304	BLCA	2.97443	2.6569	3.36297	5.84541	3.87909	MID
	1825	A6BE	9.04613	9.00152	4.51172	SARC	0.94676	2.54439	3.31437	6.5028	7.1621	HIGH
	1826	A2HJ	3.52119	4.76417	1.74831	UCEC	0.334274	2.12781	2.49426	7.08497	3.08389	LOW
	1827	4723	4.71961	7.71313	2.07657	HNSC	2.45418	3.36125	4.12728	7.0684	4.22826	MID
	1828	A3Y1	3.06797	3.82243	0.340839	BLCA	0.335058	2.13772	1.91356	6.71712	1.58701	LOW
	1829	AACW	2.95863	6.02773	0.816606	LIHC	0.155037	2.31165	1.53713	5.80387	2.44204	LOW
	1830	A2HK	4.23536	5.21196	0.449128	UCEC	0.864938	2.32382	3.27851	6.94758	2.14826	LOW
	1831	8518	3.84521	7.76481	1.20146	KIRP	0.807662	1.82458	3.66924	5.54421	3.29802	MID
	1832	A11L	3.54228	5.39146	2.10538	UCEC	1.81042	2.17539	2.07989	6.4904	3.42589	MID
	1833	A0D9	4.3671	5.86368	1.53029	BRCA	0.901591	2.94102	4.75208	6.77124	3.39661	MID
	1834	A0JF	5.39185	7.52395	3.86512	BRCA	1.31603	3.13737	4.82801	6.54738	5.3924	HIGH
	1835	A45R	4.51391	6.97414	1.44491	HNSC	4.16883	2.72164	2.4726	5.44011	3.56967	MID
	1836	A5HQ	4.89794	6.28506	2.60228	LUSC	5.22955	3.44385	4.27949	7.46006	4.31081	MID
	1837	8126	4.56166	5.70368	2.12596	PAAD	1.32643	3.14883	3.47362	5.23895	3.81017	MID
	1838	A5ED	6.40818	6.17062	3.53089	KIRP	0.941029	3.0748	2.1688	4.47471	5.18779	HIGH
	1839	A20P	2.87055	4.73432	0.40899	BLCA	0.586329	2.84496	2.27982	5.40576	1.77138	LOW
	1840	781	8.313	7.03518	3.54792	GBM	3.46481	1.97884	3.21919	5.55856	5.92019	HIGH
	1841	5489	5.10055	7.4059	3.20394	LUSC	3.13106	2.31256	3.92	6.05629	4.94644	HIGH
	1842	6805	4.79378	7.41845	3.41957	COAD	1.55641	2.91536	3.81467	6.69193	4.95436	HIGH
	1843	6761	5.35574	6.59706	2.7987	LUAD	4.42625	2.99573	3.26403	5.64842	4.62426	HIGH
	1844	A6KZ	5.69974	6.29453	2.3065	ESCA	1.55479	3.77267	3.80774	6.47537	4.3577	MID
	1845	A44N	3.9854	5.48114	1.96846	SKCM	1.19526	2.5976	3.351	6.07328	3.5034	MID
	1846	A8LC	3.67745	5.12991	1.85938	KIRP	1.29502	2.59752	2.90469	5.17555	3.27347	MID
	1847	A0EB	4.62782	7.36627	3.83537	BRCA	1.40772	3.11567	4.2743	6.85693	5.07548	HIGH
	1848	A0LM	3.21714	4.47064	0.597549	UCEC	0.466911	2.22174	1.26929	6.69219	2.04835	LOW
	1849	1557	4.73179	6.74426	2.44724	OV	0.964791	2.61186	3.04594	5.68013	4.27443	MID
	1850	A0E1	3.96133	6.62782	1.84939	BRCA	0.767179	2.43591	4.6449	6.59509	3.64822	MID
	1851	AAZY	3.71295	7.82071	1.15245	SKCM	0.531573	1.29573	1.5288	3.60899	3.22252	MID
	1852	3326	5.25563	9.30333	3.58537	KIRC	2.58565	3.37619	3.15982	6.60292	5.59671	HIGH
	1853	A64W	3.75269	3.77744	0.549454	LGG	0.736101	2.12879	4.13851	6.60989	1.98225	LOW
	1854	A8N5	6.18218	6.84005	3.18675	STAD	1.56494	3.9827	3.63047	5.42486	5.12684	HIGH
	1855	A049	5.65089	7.26435	3.03765	BRCA	0.957703	3.43281	4.57046	7.03568	4.99594	HIGH
	1856	A3DH	3.06889	5.52868	0.701428	UCEC	0.214159	1.66936	2.98588	6.61871	2.28312	LOW
	1857	A7CO	3.24115	5.54737	0.605616	CESC	4.0066	2.58277	2.61328	5.98938	2.21647	LOW
	1858	A1AD	3.76643	4.09383	0.535472	BLCA	0.388319	2.59211	4.15408	5.80427	2.02115	LOW
	1859	6895	4.25994	7.15856	1.41567	COAD	3.02011	3.27836	3.3683	5.84431	3.50803	MID
	1860	A6WN	7.27544	7.70751	3.61122	LGG	4.0346	2.42724	5.00197	6.10022	5.87231	HIGH
	1861	A0VV	3.13303	4.05732	1.35289	UCEC	0.31133	2.27987	2.32022	6.28138	2.58121	LOW
	1862	A3IT	4.99939	5.3761	1.74543	BLCA	0.661875	3.02655	3.86973	6.18456	3.60658	MID
	1863	AAXF	3.46485	6.03833	3.55352	CESC	1.88427	2.54236	2.8835	5.5153	4.20488	MID
	1864	A4N9	4.417	3.83463	1.28292	THCA	1.52091	3.29054	3.31939	6.63501	2.79051	LOW
	1865	A0JX	4.74156	6.00831	2.56723	UCEC	0.867263	2.43585	2.82773	6.05355	4.18196	MID
	1866	3855	2.95809	6.67219	1.264	COAD	0.699384	2.2273	2.6538	6.72728	2.92197	LOW
	1867	A3Y0	5.04722	6.08126	3.57817	BRCA	2.27365	2.44726	2.57023	5.77486	4.7889	HIGH
	1868	A5EH	4.61459	7.3068	3.40024	BRCA	1.07685	3.05787	3.37955	6.11669	4.85799	HIGH
	1869	A5HH	5.23884	4.60941	1.0347	LUSC	0.863584	2.54916	4.04526	6.66266	2.92347	LOW
	1870	A3W5	5.16648	7.66909	3.21213	BRCA	1.49406	2.71237	4.23842	5.72523	5.03011	HIGH
	1871	A7XG	3.99015	5.1818	1.31149	LUAD	1.35742	4.04269	2.84575	5.98448	3.00431	LOW
	1872	A2KR	4.0001	5.34459	2.02639	UCEC	0.667787	2.85624	3.29639	5.03366	3.51212	MID
	1873	A3PO	5.76591	6.64721	2.4969	SARC	1.91334	2.71715	2.61411	5.91983	4.57407	MID
	1874	A4O6	5.98749	5.12821	2.07198	MESO	0.678612	2.53144	2.03372	6.29525	3.99208	MID
	1875	A2QH	7.78898	6.39699	2.58875	BRCA	0.749883	4.85739	4.97915	7.61926	5.0526	HIGH
	1876	1505	4.18001	4.73971	1.9873	OV	0.99501	2.45947	3.71365	5.36504	3.40197	MID
	1877	A1NF	5.12196	6.77762	2.65508	BRCA	1.13357	2.83709	4.03553	7.0379	4.51714	MID
	1878	A1OB	5.38029	6.51225	2.64865	CESC	3.0394	2.48283	2.08746	6.48308	4.52745	MID
	1879	5491	3.98926	6.62043	1.06257	LUSC	2.07819	2.41696	4.72349	7.06429	3.03886	LOW
	1880	AAV3	4.24644	6.19905	3.57362	LIHC	1.14419	2.47603	2.72073	5.64494	4.54799	MID
	1881	A2B8	5.84716	7.5787	4.36578	BRCA	1.67711	3.44778	4.61062	6.29414	5.78363	HIGH
	1882	A1RD	4.92362	6.65399	3.50829	BRCA	1.50161	3.3543	4.94504	6.84506	4.86206	HIGH
	1883	A2P3	4.35587	5.56855	2.24566	THCA	2.1715	2.72586	3.73843	6.78517	3.79071	MID
	1884	A3AY	3.96137	5.01689	0.837471	UCEC	1.63071	1.04678	0.688788	4.81386	2.55319	LOW
	1885	A1LL	4.22765	6.82228	1.00122	BRCA	1.61517	2.6771	3.57403	6.49148	3.06798	LOW
	1886	A84Z	3.59379	3.22842	1.13973	THCA	1.27745	2.59117	3.41735	6.63191	2.36473	LOW
	1887	A2M2	3.6361	7.86671	0.728462	CESC	1.79411	3.61219	4.49811	6.28437	2.75177	LOW
	1888	A14U	4.08882	5.44532	1.81052	BRCA	0.982278	4.10316	3.94189	6.61636	3.42879	MID
	1889	A2QI	5.11053	7.23645	3.23523	BRCA	0.998222	2.89334	4.53271	6.14861	4.92756	HIGH
	1890	6847	3.39954	3.73517	0.9398	LUAD	1.83765	2.63769	3.33826	6.00918	2.28519	LOW
	1891	7061	4.5236	7.90103	2.8801	KIRP	1.35064	2.89713	3.11349	5.67805	4.68661	HIGH
	1892	A4MY	4.9328	5.57209	1.63234	LGG	0.591046	2.08248	2.96822	6.3079	3.55337	MID
	1893	A8QO	4.48819	5.6783	5.27211	CESC	3.6213	2.69506	3.72449	5.8874	5.12182	HIGH
	1894	A53B	6.53146	7.61252	2.99918	LUSC	2.17167	3.47559	3.93269	6.34152	5.30291	HIGH
	1895	7223	5.10507	4.59292	0.967949	LUSC	1.08394	3.24924	4.16285	7.5414	2.83127	LOW
	1896	A9HA	4.63505	5.51369	2.68074	LIHC	0.652158	2.40718	2.43157	5.96597	4.09183	MID
	1897	A082	4.95099	7.80851	3.02014	BRCA	0.915765	3.75757	4.24557	6.55855	4.8876	HIGH
	1898	AB0B	2.8067	5.76125	0.462565	UVM	1.23778	2.0314	3.64396	5.15722	1.95567	LOW
	1899	A0W7	5.23617	7.21912	3.61273	BRCA	2.25027	2.87977	3.92951	6.38329	5.14965	HIGH
	1900	A63W	2.67402	5.77044	1.44092	HNSC	1.24921	2.77324	2.99779	7.0045	2.81193	LOW
	1901	A1IJ	4.47849	6.42071	3.57919	BRCA	1.28877	3.11766	4.32986	6.24029	4.68633	HIGH
	1902	AAQE	3.56934	5.98032	1.87849	PAAD	0.988171	2.63831	3.40039	6.41495	3.42274	MID
	1903	4784	5.06717	6.0346	1.60581	KIRC	0.681279	2.53417	3.82471	6.78384	3.66187	MID
	1904	A3CI	4.64857	5.97424	1.46297	LIHC	0.41244	2.59119	2.08981	5.32742	3.43779	MID
	1905	A59K	6.26979	6.62102	3.57292	LUAD	4.83364	3.21644	3.66991	6.62655	5.29339	HIGH
	1906	A0IG	3.56278	5.50765	0.909494	BRCA	0.731755	4.90941	4.18724	5.79972	2.61327	LOW
	1907	A5DU	4.38552	7.19747	1.49894	KIRP	1.25842	2.75548	2.24676	5.42512	3.61683	MID
	1908	A5N8	7.15849	6.71165	1.71354	SARC	0.473956	3.48603	2.53854	5.1693	4.35026	MID
	1909	A8CY	3.715	5.2647	1.31675	PRAD	0.822909	4.09017	4.95858	6.69966	2.9531	LOW
	1910	A6AS	4.29546	6.01311	1.71846	PRAD	0.622203	2.68031	2.77864	6.19826	3.54065	MID
	1911	A28Q	4.09982	6.24633	3.24922	BRCA	0.986058	3.77837	5.20172	6.74868	4.36572	MID
	1912	2397	4.17211	5.63259	2.28362	OV	0.612055	2.41775	3.00765	5.60888	3.77192	MID
	1913	A4E7	4.8094	6.39589	3.34312	LUSC	3.29765	2.9968	3.71659	5.79757	4.68505	HIGH
	1914	A6BR	5.93162	5.84061	3.11723	MESO	0.896637	2.88058	2.68561	6.87399	4.76212	HIGH
	1915	3331	6.09573	8.29428	3.95654	KIRC	1.94852	3.5391	3.86691	6.33951	5.84844	HIGH
	1916	A78R	4.72767	5.88687	1.2288	CESC	3.46045	1.97858	2.12622	7.01049	3.24592	MID
	1917	A1FB	5.56044	6.98492	3.5405	BRCA	2.45428	3.80336	4.70842	6.65019	5.16153	HIGH
	1918	5676	6.4	8.20154	2.38963	KIRC	0.758639	2.20392	2.24147	6.31953	5.00574	HIGH
	1919	A0JY	3.95712	5.54048	1.09685	UCEC	0.236058	2.29704	3.68746	6.622	2.88641	LOW
	1920	A48N	7.1195	7.35075	2.96816	SARC	0.85851	3.61245	4.99242	6.54241	5.37555	HIGH
	1921	A52E	4.37651	5.04377	1.20057	PRAD	0.562356	2.93926	2.51367	6.2191	2.98143	LOW
	1922	6922	4.74522	7.15134	2.98101	COAD	1.23506	3.22713	3.77386	6.41044	4.65946	HIGH
	1923	3685	2.99978	5.82119	0.856533	COAD	1.50315	1.57625	2.66873	6.6223	2.46386	LOW
	1924	4422	4.69807	7.32827	2.65897	LUAD	1.6922	3.49789	4.141	5.98977	4.5069	MID
	1925	3365	5.6191	7.27323	2.22656	KIRC	1.58092	2.97992	4.54009	6.86095	4.4979	MID
	1926	A0DL	6.64947	7.38289	4.43215	BRCA	3.57206	2.7355	3.242	6.3311	6.01463	HIGH
	1927	8436	2.31105	2.86148	0.603314	KICH	1.14941	2.50747	2.54297	5.578	1.58604	LOW
	1928	A40U	4.6594	7.04999	2.9882	KIRP	2.39667	2.82026	2.88043	5.44722	4.61292	HIGH
	1929	6298	2.29389	4.18681	0.44275	COAD	0.43133	2.21964	2.64028	6.73707	1.62009	LOW
	1930	A7WJ	3.24147	3.493	0.726373	UCEC	0.44863	2.9586	4.43307	6.36469	2.01852	LOW
	1931	1489	3.41519	4.41981	0.680207	OV	0.514714	2.03701	3.03492	7.15745	2.17347	LOW
	1932	A4MD	3.53177	4.34616	1.27157	THCA	1.59923	3.34719	3.09104	6.69159	2.69244	LOW
	1933	A8OD	3.2785	5.79437	1.77655	BLCA	0.764579	2.26295	2.24587	5.95147	3.23161	MID
	1934	A3KG	3.84549	4.02697	0.515439	LIHC	1.66305	3.49629	2.81941	6.1675	1.99849	LOW
	1935	5080	5.68797	7.28692	2.26013	KIRC	0.972751	2.81182	3.83189	5.88106	4.54163	MID
	1936	A433	3.42582	4.72057	1.70359	THCA	1.65237	2.19422	2.1756	6.19356	3.02024	LOW
	1937	A0CD	4.13683	5.42718	1.15664	BRCA	1.16772	2.12465	4.41665	6.90166	2.96128	LOW
	1938	8576	4.75408	8.44073	2.932	STAD	1.38416	4.34035	4.22733	6.22204	4.90008	HIGH
	1939	A1NC	5.58248	6.23157	2.49406	BRCA	1.61257	1.93592	3.10089	6.12839	4.42701	MID
	1940	1082	4.45356	6.96081	2.5572	LUSC	1.30486	3.94861	4.3537	6.81906	4.2958	MID
	1941	7401	3.23252	7.21436	0.982798	HNSC	1.27475	2.0324	2.91479	6.31871	2.84054	LOW
	1942	A5LN	2.97654	4.13584	1.56001	ACC	0.496574	1.85104	0.991286	4.77156	2.67794	LOW
	1943	A74A	3.19996	5.68956	0.832681	STAD	1.02728	2.61014	2.31487	5.66572	2.47495	LOW
	1944	A5F2	4.55676	4.57681	2.24653	LGG	1.01442	2.18241	2.75904	5.59559	3.60504	MID
	1945	A5BZ	4.87578	5.82632	2.01429	BLCA	0.918211	2.85745	3.88545	5.59066	3.85348	MID
	1946	7833	8.54318	7.97278	3.74269	LGG	2.53724	2.16546	3.01247	5.88429	6.34071	HIGH
	1947	1488	4.22072	4.77609	1.05086	OV	1.85663	2.25639	1.62145	5.76155	2.76695	LOW
	1948	A5ML	5.69542	8.07421	2.25723	LUSC	4.3524	2.89935	4.55692	7.37958	4.69967	HIGH
	1949	AABT	6.55361	7.79015	3.89429	PAAD	0.997547	3.18376	3.18993	6.20458	5.83649	HIGH
	1950	6780	8.10569	6.8297	2.9504	COAD	4.38547	4.70808	4.0644	7.1478	5.46627	HIGH
	1951	6297	4.3986	7.78935	2.77946	COAD	1.24733	3.27292	4.05205	6.44717	4.56659	MID
	1952	A70D	4.17653	4.25595	0.683664	PCPG	1.6078	3.96506	3.54775	5.86387	2.29907	LOW
	1953	4123	6.22511	7.31278	2.93765	LUAD	4.46901	2.61857	3.29192	6.15811	5.1138	HIGH
	1954	A50Y	4.12327	5.94925	2.40886	BRCA	0.856095	2.15628	2.74428	5.88265	3.89498	MID
	1955	A8QQ	3.76077	5.62411	0.910996	CESC	2.34018	2.37329	2.49068	6.43945	2.68091	LOW
	1956	AAV1	4.16653	5.63958	2.53128	LIHC	0.32487	3.61129	2.95548	6.18561	3.9035	MID
	1957	7230	3.0389	4.52932	0.846243	PRAD	0.447135	4.01549	5.55216	6.92573	2.26681	LOW
	1958	A2ES	5.29436	6.96938	1.74225	BLCA	2.88207	2.75694	2.9418	6.36511	4.00596	MID
	1959	A5LB	3.37051	3.22798	0.475643	ACC	0.364563	5.04294	3.19918	6.15713	1.72969	LOW
	1960	7891	5.16283	7.93058	3.56728	PAAD	1.8402	3.126	3.74726	5.77318	5.26635	HIGH
	1961	A6S3	3.0167	4.03877	1.45004	LGG	0.201114	1.54086	2.69876	6.61429	2.60448	LOW
	1962	6491	2.38649	7.89989	0.914054	HNSC	0.603348	2.32721	2.40981	5.80024	2.58296	LOW
	1963	A9RU	4.62493	6.22869	1.52907	BRCA	0.783829	2.03874	2.7658	6.59837	3.53164	MID
	1964	A0UM	4.26194	6.01901	2.81582	UCEC	1.51925	2.34804	2.89855	6.54993	4.16466	MID
	1965	8354	3.81282	5.57936	1.44176	LUSC	1.56847	3.12159	2.82966	7.61077	3.13022	LOW
	1966	A9PJ	4.55651	7.24107	2.14454	KIRP	1.1472	3.34163	3.38109	6.11505	4.13609	MID
	1967	6216	5.74356	7.63326	4.04121	LUAD	2.75851	3.90051	3.19179	6.05139	5.61652	HIGH
	1968	AA6S	5.06674	5.68125	3.44992	BLCA	1.75905	2.37161	3.50353	5.87141	4.63085	HIGH
	1969	A280	3.92769	6.42864	0.887789	COAD	1.20818	1.88971	2.68579	6.36541	2.81961	LOW
	1970	6983	5.28436	6.75496	2.74053	LUAD	1.64045	3.50622	4.30338	5.66668	4.60769	HIGH
	1971	8664	3.13606	4.11901	2.26459	LUSC	0.842946	2.802	4.03242	6.7344	3.08122	LOW
	1972	4170	5.28829	8.54367	3.33552	KIRC	1.89278	2.6102	3.8833	6.75788	5.32158	HIGH
	1973	7651	6.23028	8.70397	3.56585	PAAD	2.99199	3.21044	4.53702	6.12316	5.78268	HIGH
	1974	A10F	5.52201	7.96893	4.34467	BRCA	2.76668	3.21908	4.35588	6.51327	5.76083	HIGH
	1975	A3V7	3.60334	5.29053	2.55133	THCA	3.44139	2.91608	3.34454	6.33599	3.65026	MID
	1976	A4GT	3.80009	6.45349	0.927136	STAD	1.68619	2.55736	3.24322	6.38644	2.83298	LOW
	1977	A11U	3.62025	4.42392	1.39162	UCEC	0.724118	2.05633	3.45335	6.67352	2.8142	LOW
	1978	3436	4.76555	6.90139	1.28554	KIRC	0.691475	3.63537	3.2229	7.97488	3.48374	MID
	1979	AAEE	2.93473	4.04343	2.08559	LIHC	0.458003	2.19975	1.74368	5.83496	2.91417	LOW
	1980	A8AA	4.48785	6.29441	2.31127	TGCT	1.56501	2.48918	2.74859	5.90862	4.02669	MID
	1981	5538	4.9144	8.436	3.59671	COAD	1.76884	2.76839	3.98975	6.57521	5.30279	HIGH
	1982	2665	7.70708	5.06832	2.86355	LUAD	3.58058	5.22076	3.58867	6.71426	4.81821	HIGH
	1983	A8N6	5.61044	7.13734	2.92934	STAD	0.95254	4.23786	3.94311	6.44678	4.89517	HIGH
	1984	6324	5.05503	6.32304	1.67023	DLBC	0.531728	2.58392	1.7212	5.70627	3.76538	MID
	1985	A8I9	3.40112	5.08804	2.02258	PRAD	1.57985	3.20708	3.74714	6.5494	3.27109	MID
	1986	A03J	2.4711	6.45777	1.04249	COAD	0.927499	2.20181	2.43721	5.33132	2.55279	LOW
	1987	A54X	3.66008	4.08407	1.103	BRCA	0.232251	3.02387	3.97828	6.26097	2.54519	LOW
	1988	A3QH	3.94171	4.95051	0.963951	BLCA	1.34139	3.51786	4.44411	6.37274	2.65948	LOW
	1989	A2PM	3.05552	5.16599	0.58298	CESC	0.802556	2.89527	3.48396	6.71675	2.09555	LOW
	1990	A1A7	1.99844	2.15553	0.297655	BLCA	0.37071	1.61655	1.89868	4.60282	1.08639	LOW
	1991	7242	3.7273	6.7999	1.84964	HNSC	1.42556	3.13456	4.20831	6.2781	3.60574	MID
	1992	A1DF	2.5168	4.57352	0.435557	READ	0.109976	1.86577	1.65168	5.30546	1.71152	LOW
	1993	6626	3.29761	5.01465	1.09841	COAD	1.04016	2.50109	2.98141	7.41692	2.62866	LOW
	1994	A3OO	4.74715	7.01182	2.31586	BLCA	1.43001	2.68497	3.41027	6.47668	4.25591	MID
	1995	A3B8	7.42205	8.07989	3.6537	BLCA	3.41757	3.20615	3.66545	6.08864	6.02866	HIGH
	1996	A3AJ	5.47363	6.33228	2.092	THCA	1.53002	2.9429	3.88548	6.55805	4.16997	MID
	1997	A3LP	5.89626	5.66523	2.00896	UCEC	0.624619	1.98029	4.35441	6.386	4.0637	MID
	1998	A3G6	5.20153	4.80911	1.56763	UCEC	0.795576	2.42297	2.78041	6.42911	3.3974	MID
[truncated: 7,608 more rows]

## Sheet: Fig S10
	Fig S10		Veh CM	Veh CM + 4u8C	TERS CM	TERS CM + 4u8C
		VegF	1	2.051	41.811	3.349
			0.819	1.185	55.773	8.597
			Veh CM	Veh CM + GSK2656157	TERS CM	TERS CM + GSK2656157
		VegF	1	1.072	5.544	8.49
			1.536	0.893	5.641	9.044
